# Supplementary material for: Unexpected diversity in the host-generalist oribatid mite Paraleius leontonychus (Oribatida, Scheloribatidae) phoretic on Palearctic bark beetles
Source: PeerJ. 2020 Sep 11;8:e9710. doi: 10.7717/peerj.9710 (PMC7489242; doi:10.7717/peerj.9710)
Supplement: Supplemental Information 5 [file peerj-08-9710-s005.fas]

>DpGU1
TGTCTAAGTACATGCCGTATTAAGGCGAAACCGCGAATGGCTCATTAAATCAGTTACGGTTCCTTAGATGTTGACTATCTACATGGATAACTGTGGAAAATCTAGAGCTAATACATGCACAAAAGCTTCGTACTTAACCGGTATGAAGCGCATTTATTAGACCAAGACCAATGGACGTCGTCCTCTCGCGGGGGCGATGCCCTTCAATGTGGTGACTCTGGATAACTTTTGCTGATCGCATGGCCTATGTGCCGGCGACGAATCTTTCAAGTGTCTGCCTTATCAACTGTCGATGGTAGGTTATGCGCCTACCATGGTTGTAACGGGTAACGGGGAATCAGGGTTCGATTCCGGAGAGGGGGCTTTAGAAATGGCCACCACATCCAAGGAAGGCAGCAGGCGCGCAAATTACCCAATCCCAGAACGGGGAGGTAGTGACGAAAAATAACAATACGGGACTCTTATGAGGCCCCGTAATTGGAATGAGAACAATCTAAATCCTTTAACGAGGATCTATTAGAGGGCAAGTCTGGTGCCAGCAGCCGCGGTAATTCCAGCTCTAATAGCGTATACTAAAGTTGTTGTGGTTAAAAAGCTCGTAGTTGGATCTCAGTTCTAGCTAGTACGGTCCACTTGCCAGTGGCTACTGTCTAGTTGAACACTTACTTTACCGTTTCTTGCTTGCGGTGCTCTTAATCGAGTGTCGTATGGCGATCGGTACGTTTACTTTGAAAAAATTAGAGTGCTCAAAGCAGGCTATTAATTGGCCCGAATAATGTTGCATGGAATAATGGAATAGGACCTCGGTTCTATTTTGTTGGTCTTCGGAACTGTCCGAGGTAATGATTAAGAGGGACAGACGGGGGCATTCGTATTGCGACGCTAGAGGTGAAATTCTTGGACCGTTGCAAGACGAACTAAAGCGAAGGCATTTGCCAAGAATGTTTTCATTAATCAAGAACGAAAGTTAGCGGATCGAAGGCGATCAGATACCGCCCTAGTGCTAACCATAAACGATGCCAACCAGTAATATGCCTGAGTTCCTTAAATGACTCGGCATGGGACTTCCGGGAAACCAAAGTCTTTCGGTTCCAGGGGAAGTATGGTTGCAAAGCTGAAACTTAAAGAAATTGACGGAAGGGCACCACCAGGAGTGGAGCCTGCGGCTTAATTTGACTCAACACGGGAAAACTCACCCGGCCCGGACACTGGAAGGATTGACAGATTGAGAGCTCTTTCTTGATTCAGTGGGTGGTGGTGCATGGCCGTTCTTAGTTGGTGGAGTGATTTGTCTGGTTAATTCCGATAACGAACGAGACTCTAGCCTACTAAATAGATTGCTGGCTTGACAAACGCCGTACGCAACTTGGCTTCTTAGAGGGACAGGCGGTGATTCAACCGCACGAAACAGAGCAATAACAGGTCTGTGATGCCCTTAGATGTCCGGGGCCGCACGCGCGCTACACTGAAGTGATCAACGCGCTTTTTCAATAACCTGCTCTGTCAAGAGTGGGAAACCCAATGAACCTTCTTCGTGATTGGGATTGTGGTTTGTAATTGTACCACATGAACGAGGAATTCCCAGTAAGCGCGAGTCATAAGCTCGCGTTGATTACGTCCCTGCCCTTTGTACACACCGCCCGTCGCTACTACCGATTGAATGTTTTAGTGAGGTCTTCGGACCGGCCGGCGCAGTCATTCCTCGCCGAGTGACAGCGCTGTGTTTGGAAAGATGCCCAAACTTGAACATTTAGAGGAAGTAAAAGTCGTAACAAGGTTTCCGT
>DpGU2
TGTCTAAGTACATGCCGTATTAAGGCGAAACCGCGAATGGCTCATTAAATCAGTTACGGTTCCTTAGATGTTGACTATCTACATGGATAACTGTGGAAAATCTAGAGCTAATACATGCACAAAAGCTTCGTACTTAACCGGTATGAAGCGCATTTATTAGACCAAGACCAATGGACGTCGTCCTCTCGCGGGGGCGATGCCCTTCAATGTGGTGACTCTGGATAACTTTTGCTGATCGCATGGCCTATGTGCCGGCGACGAATCTTTCAAGTGTCTGCCTTATCAACTGTCGATGGTAGGTTATGCGCCTACCATGGTTGTAACGGGTAACGGGGAATCAGGGTTCGATTCCGGAGAGGGGGCTTTAGAAATGGCCACCACATCCAAGGAAGGCAGCAGGCGCGCAAATTACCCAATCCCAGAACGGGGAGGTAGTGACGAAAAATAACAATACGGGACTCTTATGAGGCCCCGTAATTGGAATGAGAACAATCTAAATCCTTTAACGAGGATCTATTAGAGGGCAAGTCTGGTGCCAGCAGCCGCGGTAATTCCAGCTCTAATAGCGTATACTAAAGTTGTTGTGGTTAAAAAGCTCGTAgTTGGATCTCAGTTCTAGCTAGTACGGTCCACTTGCCAGTGGCTACTGTCTAGTTGAACACTTACTTTACCGTTTCTTGCTTGCGGTGCTCTTAATCGAGTGTCGTATGGCGATCGGTACGTTTACTTTGAAAAAATTAGAGTGCTCAAAGCAGGCTATTAATTGGCCCgAATAATGTTGCATGGAATAATGGAATAGGACCTCGGTTCTATTTTGTTGGTCTTCGGAACTGTCCGAGGTAATGATTAAGAGGGACAGACGGGGGCATTCGTATTGCGACGCTAGAGGTGAAATTCTTGGACCGTTGCAAGACGAACTAAAGCGAAGGCATTTGCCAAGAATGTTTTCATTAATCAAGAACGAAAGTTAGCGGATCGAAGGCGATCAGATACCGCCCTAGTGCTAACCATAAACGATGCCAACCAGTAATATGCCTGAGTTCCTTAAATGACTCGGCATGGGACTTCCGGGAAACCAAAGTCTTTCGGTTCCAGGGGAAGTATGGTTGCAAAGCTGAAACTTAAAGAAATTGACGGAAGGGCACCACCAGGAGTGGAGCCTGCGGCTTAATTTGACTCAACACGGGAAAACTCACCCGGCCCGGACACTGGAAGGATTGACAGATTGAGAGCTCTTTCTTGATTCAGTGGGTGGTGGTGCATGGCCGTTCTTAGTTGGTGGAGTGATTTGTCTGGTTAATTCCGATAACGAACGAGACTCTAGCCTACTAAATAGATTGCTGGCTTGACAAACGCCGTACGCAACTTGGCTTCTTAGAGGGACAGGCGGTGATTCAACCGCACGAAACAGAGCAATAACAGGTCTGTGATGCCCTTAGATGTCCGGGGCCGCACGCGCGCTACACTGAAGTGATCAACGCGCTTTTTCAATAACCTGCTCTGTCAAGAGTGGGAAACCCAATGAACCTTCTTCGTGATTGGGATTGTGGTTTGTAATTGTACCACATGAACGAGGAATTCCCAGTAAGCGCGAGTCATAAGCTCGCGTTGATTACGTCCCTGCCCTTTGTACACACCGCCCGTCGCTACTACCGATTGAATGTTTTAGTGAGGTCTTCGGACCGGCCGGCGCAGTCATTCCTCGCCGAGTGACAGCGCTGTGTTTGGAAAGATGCCCAAACTTGAACATTTAGAGGAAGTAAAAGTCGTAACAAGGTTTCCGT
>Pop09B_06
CGTGTCAGTACATGCCGCAATAAGGCGAAACCGCGAATGGCTCATTAAATCAGTTACGGTTCCTTAGATGTTGACTATTTACATGGATAACTGTGGAAAATCTAGAGCTAATACATGGACAAAAGCTTTGACCTTAAC--GGAAAAAGCGCATTTATTAGACCAAGACCAATGGG---------TTCGGTTCGCCGATACCCTCT-TTGTGGTGACTCTGGATAACTATTGCTAATCGCATGGCCTATGAGCCGGCGATGAATCTTTCAAGTGTCTGCCTTATCAACTGTCGATGGTAGGTTATGCGCCTACCATGGTTGTAACGGGTAACGGGGAATCAGGGTTCGATTCCGGAGAGGGGGCATGAGAATTGGCCACCACATCCAAGGAAGGCAGCAGGCGCGCAAATTACCCAATCCCAGAACGGGGAGGTAGTGACGAAAAATAACAATACGGGACTCTTATGAGGCCCCGTAATTGGAATGAGAACAATCTAAATCCTTTAACGAGGATCTATTAGAGGGCAAGTCTGGTGCCAGCAGCCGCGGTAATTCCAGCTCTAATAGCGTATACTAAAGTTGTTGTGGTTAAAAAGCTCGTAGTTGGATCTCAGTTCTGGTCAG-GCGGTCCACTTGCCAGTGGTTACTGTTTGGCCGAACACTTTATCGAC-----TCTGTCTACGGTACTCTTAACCGAGCGTCGTA-GGCGATCGATACGTTTACTTTGAAAAAATTAGAGTGCTCAAAGCAGGC--TTGAAAAGCCCGAATAATGTTGCATGGAATAATGGAATAGGACCTCGGTTCTATTTTGTTGGTCTTCGGAA---TCCGAGGTAATGATTAAGAGGGACAGACGGGGGCATTCGTATTGCGACGCTAGAGGTGAAATTCTTGGACCGTTGCAAGACGAACTAAAGCGAAGGCATTTGCCAAGAATGTTTTCATTAATCAAGAACGAAAGTTAGCGGATCGAAGGCGATCAGATACCGCCCTAGTGCTAACCATAAACGATGCCAACCAGTAATATGCCTGAGTTCCTTAAATGACTCGGCATGGGACTTCCGGGAAACCAAAGTCTTTCGGTTCCAGGGGAAGTATGGTTGCAAAGCTGAAACTTAAAGAAATTGACGGAAGGGCACCACCAGGAGTGGAGCCTGCGGCTTAATTTGACTCAACACGGGAAAACTCACCCGGCCCGGACACTGGAAGGATTGACAGATTGAGAGCTCTTTCTTGATTCAGTGGGTGGTGGCGCATGGCCGTTCTTAGTTGGTGGAGTGATTTGTCTGGTTAATTCCGATAACGAACGAGACTCTAGCCTACTAAATAGATTGTCGGCTT-ACAAACGCCG------ACAAGACTTCTTAGAGGGACAGGCGGTGATTCAACCGCACGAAACAGAGCAATAACAGGTCTGTGATGCCCTTAGATGTCCGGGGCCGCACGCGCGCTACACTGAAGTGATCAACGCGCATTTTGA--AACCTACTCTGTCAAGAGTGGGAAACCCAATGAACCTTCTTCGTGATTGGGATTGTGGTTTGTAATTATACCACATGAACGAGGAATTCCCAGTAAGCGCGAGTCATAAGCTCGCGTTGATTACGTCCCTGCCCTTTGTACACACCGCCCGTCGCTACTACCGATTGAATGTTTTAGTGAGGTCTTCGGACCGGCCGGCGCAGTCATTCTT---GTAGTGACAGCGCTGTGTTTGGAAAGATGCCCAAACTTGAACATTTAGAGGAAGTAAAAGTCGTAACAAGGTTTCCGT
>Pop09B_08
CGTGTCAGTACATGCCGCAATAAGGCGAAACCGCGAATGGCTCATTAAATCAGTTACGGTTCCTTAGATGTTGACTATTTACATGGATAACTGTGGAAAATCTAGAGCTAATACATGGACAAAAGCTTTGACCTTAAC--GGAAAAAGCGCATTTATTAGACCAAGACCAATGGG---------TTCGGTTCGCCGATACCCTCT-TTGTGGTGACTCTGGATAACTATTGCTAATCGCATGGCCTATGAGCCGGCGATGAATCTTTCAAGTGTCTGCCTTATCAACTGTCGATGGTAGGTTATGCGCCTACCATGGTTGTAACGGGTAACGGGGAATCAGGGTTCGATTCCGGAGAGGGGGCATGAGAATTGGCCACCACATCCAAGGAAGGCAGCAGGCGCGCAAATTACCCAATCCCAGAACGGGGAGGTAGTGACGAAAAATAACAATACGGGACTCTTATGAGGCCCCGTAATTGGAATGAGAACAATCTAAATCCTTTAACGAGGATCTATTAGAGGGCAAGTCTGGTGCCAGCAGCCGCGGTAATTCCAGCTCTAATAGCGTATACTAAAGTTGTTGTGGTTAAAAAGCTCGTAGTTGGATCTCAGTTCTGGTCAG-GCGGTCCACTTGCCAGTGGTTACTGTTTGGCCGAACACTTTATCGAC-----TCTGTCTACGGTACTCTTAACCGAGCGTCGTA-GGCGATCGATACGTTTACTTTGAAAAAATTAGAGTGCTCAAAGCAGGC--TTGAAAAGCCCGAATAATGTTGCATGGAATAATGGAATAGGACCTCGGTTCTATTTTGTTGGTCTTCGGAA---TCCGAGGTAATGATTAAGAGGGACAGACGGGGGCATTCGTATTGCGACGCTAGAGGTGAAATTCTTGGACCGTTGCAAGACGAACTAAAGCGAAGGCATTTGCCAAGAATGTTTTCATTAATCAAGAACGAAAGTTAGCGGATCGAAGGCGATCAGATACCGCCCTAGTGCTAACCATAAACGATGCCAACCAGTAATATGCCTGAGTTCCTTAAATGACTCGGCATGGGACTTCCGGGAAACCAAAGTCTTTCGGTTCCAGGGGAAGTATGGTTGCAAAGCTGAAACTTAAAGAAATTGACGGAAGGGCACCACCAGGAGTGGAGCCTGCGGCTTAATTTGACTCAACACGGGAAAACTCACCCGGCCCGGACACTGGAAGGATTGACAGATTGAGAGCTCTTTCTTGATTCAGTGGGTGGTGGCGCATGGCCGTTCTTAGTTGGTGGAGTGATTTGTCTGGTTAATTCCGATAACGAACGAGACTCTAGCCTACTAAATAGATTGTCGGCTT-ACAAACGCCG------ACAAGACTTCTTAGAGGGACAGGCGGTGATTCAACCGCACGAAACAGAGCAATAACAGGTCTGTGATGCCCTTAGATGTCCGGGGCCGCACGCGCGCTACACTGAAGTGATCAACGCGCATTTTGA--AACCTACTCTGTCAAGAGTGGGAAACCCAATGAACCTTCTTCGTGATTGGGATTGTGGTTTGTAATTATACCACATGAACGAGGAATTCCCAGTAAGCGCGAGTCATAAGCTCGCGTTGATTACGTCCCTGCCCTTTGTACACACCGCCCGTCGCTACTACCGATTGAATGTTTTAGTGAGGTCTTCGGACCGGCCGGCGCAGTCATTCTT---GTAGTGACAGCGCTGTGTTTGGAAAGATGCCCAAACTTGAACATTTAGAGGAAGTAAAAGTCGTAACAAGGTTTCCGT
>Pop09B_14
CGTGTCAGTACATGCCGTATTAAGGCGAAACCGCGAATGGCTCATTAAATCAGTTACGGTTCCTTAGATGTTGACTATTTACATGGATAACTGTGGAAAATCTAGAGCTAATACATGGACAAAAGCTTTGACCTTAAC--GGAAAAAGCGCATTTATTAGACCAAGACCAATGGG---------TTCGTTTCGGCGATACCCTCT-TTGTGGTGACTCTGGATAACTATTGCTAATCGCATGGCCTATGAGCCGGCGATGAATCTTTCAAGTGTCTGCCTTatCAACTGTCGATGGTAGGTTATGCGCCTACCATGGTTGTAACGGGTAACGGGGAATCAGGGTTCGATTCCGGAGAGGGGGCATGAGAATTGGCCACCACatCCAAGgAAGgCAGCAGGCGCGCAaaTTACCCAATCCCAGAACGGGGAGGTAGTGACGAAAAATAACAATACGGGACTCTTATGAGGCCCCGTAATTGGAATGAGAACAATCTAAATCCTTTAACGAGGATCTATTAGAGGGCAAGTCTGGTGCCAGCAGCCGCGGTAATTCCAGCTCTAATAGCGTATACTAAAGTTGTTGTGGTTAAAAAGCTCGTAGTTGGATCTCAGTTCTGGTCAT-TGGGTCCACTTGCCAGTGGTTACTCAGTGGCCGAACACTTTATCGAC-----TCTGTCTACGGTACTCTTAACCGAGCGTCGTA-GGCGATCGATACGTTTACTTTGAAAAAATTAGAGTGCTCAAAGCAGGC--TTGAAAAGCCCGAATAATGTTGCATGGAATAATGGAATAGGACCTCGGTTCTATTTTGTTGGTCTTCGGAA---TCCGAGGTAATGATTAAGAGGGACAGACGGGGGCATTCGTATTGCGACGCTagaGGTGAAATTCTTGGACCGTTGCAAGACGAACTAAAGCGAAGGCATTTGCCAAGAATGTTTTCATTAATCAAGAACGAAAGTTAGCGGATCGAAGGCGATCAGATACCGCCCTAGTGCTAACCATAAACGATGCCAACCAGTAATATGCCTGAGTTCCTTAAATGACTCGGCATGGGACTTCCGGGAAACCAAAGTCTTTCGGTTCCAGGGGAAGTATGGTTGCAAAGCTGAAACTTAAAGAAATTGACGGAAGGGCACCACCAGGAGTGGAGCCTGCGGCTTAATTTGACTCAACACGGGAAAACTCACCCGGCCCGGACACTGGAAGGATTGACAGATTGAGAGCTCTTTCTTGATTCAGTGGGTGGTGGCGCATGGCCGTTCTTAGTTGGTGGAGTGATTTGTCTGGTTAATTCCGATAACGAACGAgACTCTAGCCTACTAAATAGATTGTCGGCTT-ACAAACGCCG------GCAAGACTTCTTAgAGGGACAGGCGGTGAtTCAACCGCACGAAACAGAGCAATAACAGGTCTGTGATGCCCTTAgATGTCCgGGGCCGCACGCGCGCTACACTGAAgTGATCaaCGCGCATTTTGA--AACCTACTCTGTCAAGAGTGGGAAACCCAATGAACCTTCTTCGTGATTGGGATTGTGGTTTGTAATTATACCACATGAACGAGGAATTCCCAGTAAGCGCGAGTCATAAGCTCGCGTTGATTACGTCCCTGCCCTTTGTACACACCGCCCGTCGCTACTACCGATTGAATGTTTTAGTGAGGTCTTCGGACTGGCCGGCGCAGTCATTCTT---GTAGTGACAGCGCTGTGTTTGGAAAGATGCCCAAACTTGAACATTTAGAGGAAGTAAAAGTCGTAACAAGGTTTCCGT
>Pop09B_21
CGTGTCAGTACATGCCGTATTAAGGCGAAACCGCGAATGGCTCATTAAATCAGTTACGGTTCCTTAGATGTTGACTATTTACATGGATAACTGTGGAAAATCTAGAGCTAATACATGGACAAAAGCTTTGACCTTAAC--GGAAAAAGCGCATTTATTAGACCAAGACCAATGGG---------TTCGCTTCGGCGATACCCTTT-TTGTGGTGACTCTGGATAACTATTGCTAATCGCATGGCCTATGAGCCGGCGATGAaTCTTTCAAGTGTCTGCCTTATCAACTGTCGATGGTAGGTTATGCGCCTACCATGGTTGTAACGGGTAACGGGGAATCAGGGTTCGATTCCGGAGAGGGGGCATGAGAATTGGCCACCACatCCAAgGAAGGCAGCaGGCGCGCaaatTACCCAATCCCAGAACGGGGAGGTAGTGACGAAAAAtAACAATACGGGACTCTTATGAGGCCCCGTAATTGGAATGAGAACAATCTAAATCCTTTAACGAGGATCTATTAGAGGGCAAGTCTGGTGCCAGCAGCCGCGGTAATTCCAGCTCTAATAGCGTATACTAAAGTTGTTGTGGTTAAAAAGCTCGTAGTTGGATCTCAGTTCTGGTCAG-GTGGTCCACTTGCCAGTGGTTACTGTTTGGCCGAACACTTTATCGAC-----TCTGTCTACGGTACTCTTAACCGAGCGTCGTA-GGCGATCGATACgTTTACTTTGAAAAAATTAGAGTGCTCAAAGCAGGC--TTGAAAAGCCCGAATAATGTTGCATGGAATAATGGAATAGGACCTCGGTTCTATTTTGTTGGTCTTCGGAA---TCCGAGGTAATGATTAAGAGGGACAGACGGGGGCATTCGTATTGCGACGCTAGAGGTGAAATTCTTGGACCGTTGCAAGACGAACTAAAGCGAAGGCATTTGCCAAGAATGTTTTCATTAATCAAGAACGAAAGTTAGCGGATCGAAGGCGATCAGATACCGCCCTAGTGCTAACCATAAACGATGCCAACCAGTAATATGCCTGAGTTCCTTAAATGACTCGGCATGGGACTTCCGGGAAACCAAAGTCTTTCGGTTCCAGGGGAAGTATGGTTGCAAAGCTGAAACTTAAAGAAATTGACGGAAGGGCACCACCAGGAGTGGAGCCTGCGGCTTAATTTGACTCAACACGGGAAAACTCACCCGGCCCGGACACTGGAAGGATTGACAGATTGAGAGCTCTTTCTTGATTCAgTGGGTGGTGGCGCATGGCCGTTCTTAgTTGGTGGAGTGATTTGTCTGGTTAATTCCGATAACGAACGAGACTCTAGCCTACTAAATAGATTGTCGGCTT-ACAAACGCCG------ACAAGACTTCTTAGAGGGACAGGCGGTGATTCAACCGCACGAAACAGAGCAATAACAGGTCTGTGATGCCCTTAGATGTCCGGGGCCGCACGCGCGCTACACTGAAGTGATCAACGCGCATTTTGA--AACCTACTCTGTCAAGAGTGGGAAACCCAATGAACCTTCTTCGTGATTGGGATTGTGGTTTGTAATTATACCACATGAACGAGGAATTCCCAGTAAGCGCGAGTCATAAGCTCGCGTTGATTACGTCCCTGCCCTTTGTACACACCGCCCGTCGCTACTACCGATTGAATGTTTTAGTGAGGTCTTCGGACCGGCCGGCGCAGTCATTCTT---GTAGTGACAGCGCTGTGTTTGGAAAGATGCCCAAACTTGAACATTTAGAGGAAGTAAAAGTCGTAaCAAGGTTTCCGT
>Pop09B_28
CGTGTCAGTACATGCCGCAATAAGGCGAAACCGCGAATGGCTCATTAAATCAGTTACGGTTCCTTAGATGTTGACTATTTACATGGATAACTGTGGAAAATCTAGAGCTAATACATGGACAAAAGCTTTGACCTTAAC--GGAAAAAGCGCATTTATTAGACCAAGACCAATGGG---------TTCGGTTCGCCGATACCCTCT-TTGTGGTGACTCTGGATAACTATTGCTAATCGCATGGCCTATGAGCCGGCGATGAATCTTTCAAGTGTCTGCCTTATCAACTGTCGATGGTAGGTTATGCGCCTACCATGGTTGTAACGGGTAACGGGGAAtCAGGGTTCGATTCCGGAGAGGGGGCATGAGAATTGGCCACCACatCCAAGGAAgGCAGCAGGCGCGCAAaTTACCCAATCCCAGAAcGGGGaGGTAGTGACGAAAAATAACAATACGGGACTCTTATGAGGCCCCGTAATTGGAATGAGAACAATCTAAATCCTTTAACGAGGATCTATTAGAGGGCAAGTCTGGTGCCAGCAGCCGCGGTAATTCCAGCTCTAATAGCGTATACTAAAGTTGTTGTGGTTAAAAAGCTCGTAgTTGGATCTCAGTTCTGGTCAG-GCGGTCCACTTGCCAGTGGTTACTGTTTGGCCGAACACTTTATCGAC-----TCTGTCTACGGTACTCTTAACCGAGCGTCGTA-GGCGATCGATACGTTTACTTTGAAAAAATTAGAGTGCTCAAAGCAGGC--TTGAAAAGCCCGAATAATGTTGCATGGAATAATGGAATAGGACCTCGGTTCTATTTTGTTGGTCTTCGGAA---TCCGAGGTAATGATTAAGAGGGACAGACGGGGGCATTCGTATTGCGACGCTagAGGTGAAATTCTTGGACCGTTGCAAGACGAACTAAAGCGAAGGCATTTGCCAAGAATGTTTTCATTAATCAAGAACGAAAGTTAGCGGATCGAAGGCGATCAGATACCGCCCTAGTGCTAACCATAAACGATGCCAACCAGTAATATGCCTGAGTTCCTTAAATGACTCGGCATGGGACTTCCGGGAAACCAAAGTCTTTCGGTTCCAGGGGAAGTATGGTTGCAAAGCTGAAACTTAAAGAAATTGACGGAAGGGCACCACCAGGAGTGGAGCCTGCGGCTTAATTTGACTCAACACGGGAAAACTCACCCGGCCCGGACACTGGAAGGATTGACAGATTGAGAGCTCTTTCTTGATTCAGTGGGTGGTGGCGCATGGCCGTTCTTAGTTGGTGGAGTGATTTGTCTGGTTAATTCCGATAACGAACGAGACTCTAGCCTACTAAATAGATTGTCGGCTT-ACAAACGCCG------ACAAGACTTCTTAGAGGGACAGGCGGTGATTCAACCGCACGAAACAGAGCAATAACAGGTCTGTGATGCCCTTAGATGTCCGGGGCCGCACGCGCGCTACACTGAAGTGATCAACGCGCATTTTGA--AACCTACTCTGTCAAGAGTGGGAAACCCAATGAACCTTCTTCGTGATTGGGATTGTGGTTTGTAATTATACCACATGAACGAGGAATTCCCAGTAAGCGCGAGTCATAAGCTCGCGTTGATTACGTCCCTGCCCTTTGTACACACCGCCCGTCGCTACTACCGATTGAATGTTTTAGTGAGGTCTTCGGACCGGCCGGCGCAGTCATTCTT---GTAGTGACAGCGCTGTGTTTGGAAAGATGCCCAAACTTGAACATTTAGAGGAAGTAAAAGTCGTAACAAGGTTTCCGT
>Pop10B_03
CGTGTCAGTACATGCCGTATTAAGGCGAAACCGCGAATGGCTCATTAAATCAGTTACGGTTCCTTAGATGTTGACTATTTACATGGATAACTGTGGAAAATCTAGAGCTAATACATGGACAAAAGCTTTGACCTTAAC--GGAAAAAGCGCATTTATTAGACCAAGACCAATGGG---------TTCGTTTCGGCGATACCCTCT-TTGTGGTGACTCTGGATAACTATTGCTAATCGCATGGCCTATGAGCCGGCGATGAaTCTTTCAAGTGTCTGCCTTAtCAACTGTCGATGGTAGGTTATGCGCCTACCATGGTTGTAACGGGTAACGGGGAATCAGGGTTCGATTCCGGAGAGGGGGCATGAGAATTGGCCACCACatCCAAGGAAGGCAGCAGGCGCGCAaATTACCCAATCCCAGAACGGGGagGTAGTGACGAAAAATAACAATACGGGACTCTTATGAGGCCCCGTAATTGGAATGAGAACAATCTAAATCCTTTAACGAGGATCTATTAGAGGGCAAGTCTGGTGCCAGCAGCCGCGGTAATTCCAGCTCTAATAGCGTATACTAAAGTTGTTGTGGTTAAAAAGCTCGTAGTTGGATCTCAGTTCTGGTCAT-TGGGTCCACTTGCCAGTGGTTACTCAGTGGCCGAACACTTTATCGAC-----TCTGTCTACGGTACTCTTAACCGAGCGTCGTA-GGCGATCGATACGTTTACTTTGAAAAAATTAGAGTGCTCAAAGCAGGC--TTGAAAAGCCCGAATAATGTTGCATGGAATAATGGAATAGGACCTCGGTTCTATTTTGTTGGTCTTCGGAA---TCCGAGGTAATGATTAAGAGGGACAGACGGGGGCATTCGTATTGCGACGCTAGAGGTGAAATTCTTGGACCGTTGCAAGACGAACTAAAGCGAAGGCATTTGCCAAGAATGTTTTCATTAATCAAGAACGAAAGTTAGCGGATCGAAGGCGATCAGATACCGCCCTAGTGCTAACCATAAACGATGCCAACCAGTAATATGCCTGAGTTCCTTAAATGACTCGGCATGGGACTTCCGGGAAACCAAAGTCTTTCGGTTCCAGGGGAAGTATGGTTGCAAAGCTGAAACTTAAAGAAATTGACGGAAGGGCACCACCAGGAGTGGAGCCTGCGGCTTAATTTGACTCAACACGGGAAAACTCACCCGGCCCGGACACTGGAAGGATTGACAGATTGAGAGCTCTTTCTTGATTCAGTGGGTGGTGGCGCATGGCCGTTCTTAGTTGGTGGAGTGATTTGTCTGGTTAATTCCGATAACGAACGAGACTCTAGCCTACTAAATAGATTGTCGGCTT-ACAAACGCCG------GCAAGACTTCTTAGAGGGACAGGCGGTGATTCAACCGCACGAAACAGAGCAATAACAGGTCTGTGATGCCCTTAgATGTCCGGGGCCGCACGCGCGCTACACTGAAGTGATCAACGCGCAtTTTGA--AACCTACTCTGTCAAGAGTGGGAAACCCAATGAACCTTCTTCGTGATTGGGATTGTGGTTTGTAATTATACCACATGAACGAGGAATTCCCAGTAAGCGCGAGTCATAAGCTCGCGTTGATTACGTCCCTGCCCTTTGTACACACCGCCCGTCGCTACTACCGATTGAATGTTTTAGTGAGGTCTTCGGACTGGCCGGCGCAgTCATTCTT---GTAGTGACAGCGCTGTGTTTGGAAAGATGCCCAAACTTGAACATTTAGAGGAAGTAAAAGTCGTAACAAGGTTTCCGT
>Pop10B_05
CGTGTCAGTACATGCCGTATTAAGGCGAAACCGCGAATGGCTCATTAAATCAGTTACGGTTCCTTAGATGTTGACTATTTACATGGATAACTGTGGAAAATCTAGAGCTAATACATGGACAAAAGCTTTGACCTTAAC--GGAAAAAGCGCATTTATTAGACCAAGACCAATGGG---------TTCGTTTCGGCGATACCCTCT-TTGTGGTGACTCTGGATAACTATTGCTAATCGCATGGCCTATGAGCCGGCGATGAATCTTTCAAGTGTCTGCCTTATCAACTGTCGATGGTAGGTTATGCGCCTACCATGGTTGTAACGGGTAACGGGGAATCAGGGTTCGATTCCGGAGAGGGGGCATGAGAATTGGCCACCACatCCAAgGAaggCAGCaGGCGCGCAaaTTACCCAATCCCAGAACGGGGAgGTAGTGACGAAAAATAACAATACGGGACTCTTATGAGGCCCCGTAATTGGAAtGAGAACAATCTAAATCCTTTAACGAGGATCTATTAgAGGGCAAGTCTGGTGCCAGCAGCCGCGGTAATTCCAGCTCTAATAGCGTATACTAAAGTTGTTGTGGTTAAAAAGCTCGTAGTTGGATCTCAGTTCTGGTCAT-TGGGTCCACTTGCCAGTGGTTACTCAGTGGCCGAACACTTTATCGAC-----TCTGTCTACGGTACTCTTAACCGAGCGTCGTA-GGCGATCGATACGTTTACTTTGAAAAAATTAGAGTGCTCAAAGCAGGC--TTGAAAAGCCCGAATAATGTTGCATGGAATAATGGAATAGGACCTCGGTTCTATTTTGTTGGTCTTCGGAA---TCCGAGGTAATGATTAAGAGGGACAGACGGGGGCATTCGTATTGCGACGCTAGAGGTGAAATTCTTGGACCGTTGCAAGACGAACTAAAGCGAAGGCATTTGCCAAGAATGTTTTCATTAATCAAGAACGAAAGTTAGCGGATCGAAGGCGATCAGATACCGCCCTAGTGCTAACCATAAACGATGCCAACCAGTAATATGCCTGAGTTCCTTAAATGACTCGGCATGGGACTTCCGGGAAACCAAAGTCTTTCGGTTCCAGGGGAAGTATGGTTGCAAAGCTGAAACTTAAAGAAATTGACGGAAGGGCACCACCAGGAGTGGAGCCTGCGGCTTAATTTGACTCAACACGGGAAAACTCACCCGGCCCGGACACTGGAAGGATTGACAGATTGAGAGCTCTTTCTTGATTCAGTGGGTGGTGGCGCATGGCCGTTCTTAGTTGGTGGAGTGATTTGTCTGGTTAATTCCGATAACGAACGAGACTCTAGCCTACTAAATAGATTGTCGGCTT-ACAAACGCCG------GCAAGACTTCTTAGAGGGACAGGCGGTGATTCAACCGCACGAAACAGAGCAATAACAGGTCTGTGATGCCCTTAGATGTCCGGGGCCGCACGCGCGCTACACTGAAgTGATCAACGCGCATTTTGA--AACCTACTCTGTCAAGAGTGGGAAACCCAATGAACCTTCTTCGTGATTGGGATTGTGGTTTGTAATTATACCACATGAACGAGGAATTCCCAGTAAGCGCGAGTCATAAGCTCGCGTTGATTACGTCCCTGCCCTTTGTACACACCGCCCGTCGCTACTACCGATTGAATGTTTTAGTGAGGTCTTCGGACTGGCCGGCGCAgTCATTCTT---GTAGTGACAGCGCTGTGTTTGGAAAGATGCCCAAACTTGAACATTTAGAGGAAGTAAAAGTCGTAACAAGGTTTCCGT
>Pop10B_13
CGTGTCAGTACATGCCGCAATAAGGCGAAACCGCGAATGGCTCATTAAATCAGTTACGGTTCCTTAGATGTTGACTATTTACATGGATAACTGTGGAAAATCTAGAGCTAATACATGGACAAAAGCTTTGACCTTAAC--GGAAAAAGCGCATTTATTAGACCAAGACCAATGGG---------TTCGGTTCGCCGATACCCTCT-TTGTGGTGACTCTGGATAACTATTGCTAATCGCATGGCCTATGAGCCGGCGATGAATCTTTCAAGTGTCTGCCTTATCAACTGTCGATGGTAGGTTATGCGCCTACCATGGTTGTAACGGGTAACGGGGAATCAGGGTTCGATTCCGGAGAGGGGGCATGAGAATTGGCCACCACatCCAAgGaaggcAGCAGGCGCGCAaaTTACCCAATCCCAGAACGGGGAGGTAGTGACGAAAAATAACAATACGGGACTCTTATGAGGCCCCGTAATTGGAATGAGAACAATCTAAATCCTTTAACGAGGAtCTATTAGAGGGCAAGTCTGGTGCCAGCAGCCGCGGTAATTCCAGCTCTAATAGCGTATACtAAAGTTGTTGTGGTTAAAAAGCTCGTAGTTGGATCTCAGTTCTGGTCAG-GCGGTCCACTTGCCAGTGGTTACTGTTTGGCCGAACACTTTATCGAC-----TCTGTCTACGGTACTCTTAACCGAGCGTCGTA-GGCgATCGATACgTTTACTTTGAAAAAATTAGAGTGCTCAAAGCAGGC--TTGAAAAGCCCGAATAATGTTGCATGGAATAATGGAATAGGACCTCGGTTCTATTTTGTTGGTCTTCGGAA---TCCGAGGTAATGATTAAGAGGGACAGACGGGGGCATTCGTATTGCGACGCTagAGGTGAAATTCTTGGACCGTTGCAAGACGAACTAAAGCGAAGGCATTTGCCAAGAATGTTTTCATTAATCAAGAACGAAAGTTAGCGGATCGAAGGCGATCAGATACCGCCCTAGTGCTAACCATAAACGATGCCAACCAGTAATATGCCTGAGTTCCTTAAATGACTCGGCATGGGACTTCCGGGAAACCAAAGTCTTTCGGTTCCAGGGGAAGTATGGTTGCAAAGCTGAAACTTAAAGAAATTGACGGAAGGGCACCACCAGGAGTGGAGCCTGCGGCTTAATTTGACTCAACACGGGAAAACTCACCCGGCCCGGACACTGGAAGGATTGACAGATTGAGAGCTCTTTCTTGATTCAGTGGGTGGTGGCGCATGGCCGTTCTTAGTTGGTGGAGTGATTTGTCTGGTTAATTCCGATAACGAACGAGACTCTAGCCTACTAAATAGATTGTCGGCTT-ACAAACGCCG------ACAAGACTTCTTAGAGGGACAGGCGGTGATTCAACCGCACGAAACAGAGCAATAACAGGTCTGTGATGCCCTTAGATGTCCGGGGCCGCACGCGCGCTACACTGAAGTGATCAACGCGCATTTTGA--AACCTACTCTGTCAAGAGTGGGAAACCCAATGAACCTTCTTCGTGATTGGGATTGTGGTTTGTAATTATACCACATGAACGAGGAATTCCCAGTAAGCGCGAGTCATAAGCTCGCGTTGATTACGTCCCTGCCCTTTGTACACACCGCCCGTCGCTACTACCGATTGAATGTTTTAGTGAGGTCTTCGGACCGGCCGGCGCAGTCATTCTT---GTAGTGACAGCGCTGTGTTTGGAAAGATGCCCAAACTTGAACATTTAGAGGAAGTAAAAGTCGTAACAAGGTTTCCGT
>Pop32F_12
CGTGTCAGTACATGCCGTATTAAGGCGAAACCGCGAATGGCTCATTAAATCAGTTACGGTTCCTTAGATGTTGACTATTTACATGGATAACTGTGGAAAATCTAGAGCTAATACATGGACAAAAGCTTTGACCTTAAC--GGAAAAAGCGCATTTATTAGACCAAGACCAATGGG---------TTCGTTTCGGCGATACCCTCT-TTGTGGTGACTCTGGATAACTATTGCTAATCGCATGGCCTATGAGCCGGCGATGAATCTTTCAAGTGTCTGCCTTATCAACTGTCGATGGTAGGTTATGCGCCTACCATGGTTGTAACGGGTAACGGGGAATCAGGGTTCGATTCCGGAGAGGGGGCATGAGAATTGGCCACCACatCCAAGGAAGGCAGCAGGCGCGCAAATTACCCAATCCCAGAacGGGGaGGTaGTGACGAAAAATAACAATACGGGACTCTTATGAGGCCCCGTAATTGGAATGAGAACAATCTAAATCCTTTAACGAGGATCTATTAGAGGGCAAGTCTGGTGCCAGCAGCCGCGGTAATTCCAGCTCTAATAGCGTATACTAAAGTTGTTGTGGTTAAAAAGCTCGTAGTTGGATCTCAGTTCTGGTCAG-GCGGTCCACTTGCCAGTGGTTACTGTTTGGCCGAACACTTTATCGAC-----TCTGTCTACGGTACTCTTAACCGAGCGTCGTA-GGCGATCGATACGTTTACTTTGAAAAAATTAGAGTGCTCAAAGCAGGC--TGTAAAAGCCCGAATAATGTTGCATGGAATAATGGAATAGGACCTCGGTTCTATTTTGTTGGTCTTCGGAA---TCCGAGGTAATGATTAAGAGGGACAGACGGGGGCATTCGTATTGCGACGCTaGAGGTGAAATTCTTGGACCGTTGCAAGACGAACTAAAGCGAAGGCATTTGCCAAGAATGTTTTCATTAATCAAGAACGAAAGTTAGCGGATCGAAGGCGATCAGATACCGCCCTAGTGCTAACCATAAACGATGCCAACCAGTAATATGCCTGAGTTCCTTAAATGACTCGGCATGGGACTTCCGGGAAACCAAAGTCTTTCGGTTCCAGGGGAAGTATGGTTGCAAAGCTGAAACTTAAAGAAATTGACGGAAGGGCACCACCAGGAGTGGAGCCTGCGGCTTAATTTGACTCAACACGGGAAAACTCACCCGGCCCGGACACTGGAAGGATTGACAGATTGAGAGCTCTTTCTTGATTCAGTGGGTGGTGGCGCATGGCCGTTCTTAGTTGGTGGAGTGATTTGTCTGGTTAATTCCGATAACGAACGAGACTCTAGCCTACTAAATAGATTGTCGGCTT-ACAAACGCCG------GCAAGACTTCTTAGAGGGACAGGCGGTGATTCAACCGCACGAAACAGAgCAATAACaGGTCTGTGATGCCCTTAgATGTCCGGGGCCGCACGCGCGCTACACTGAAGTGATCAACGCGCATTTTGA--AACCTACTCTGTCAAGAGTGGGAAACCCAATGAACCTTCTTCGTGATTGGGATTGTGGTTTGTAATTATACCACATGAACGAGGAATTCCCAGTAAGCGCGAGTCATAAGCTCGCGTTGATTACGTCCCTGCCCTTTGTACACACCGCCCGTCGCTACTACCGATTGAATGTTTTAGTGAGGTCTTCGGACCGGCCGGCGCAGTCATTCTT---GTAGTGACAGCGCTGTGTTTGGAAAGATGCCCAAACTTGAACATTTAGAGGAAGTAAAAGTCGTAACAAGGTTTCCGT
>Pop39B_05
CGTGTCAGTACATGCCGTATTAAGGCGAAACCGCGAATGGCTCATTAAATCAGTTACGGTTCCTTAGATGTTGACTATTTACATGGATAACTGTGGAAAATCTAGAGCTAATACATGGACAAAAGCTTTGACCTTAAC--GGAAAAAGCGCATTTATTAGACCAAGACCAATGGG---------TTCGTTTCGGCGATACCCTCT-TTGTGGTGACTCTGGATAACTATTGCTAATCGCATGGCCTATGAGCCGGCGATGAATCTTTCAAGTGTCTGCCTTATCAACTGTCGATGGTAGGTTATGCGCCTACCATGGTTGTAACGGGTAACGGGGAAtCAGGGTTCGatTCCGGAGAGGGGGCATGAGAATTGGCCACCACatCCAAGGAAGGCAGCagGcGcgcAAATTACCCAATCCCAGAACGGGGAGGTAGTGACGAAAAATAACAATACGGGACTCTTATGAGGCCCCGTAATTGGAATGAGAACAATCTAAATCCTTTAACGAGGATCTATTAGAGGGCAAGTCTGGTGCCAGCAGCCGCGGTAATTCCAGCTCTAATAGCGTATACTAAAGTTGTTGTGGTTAAAAAGCTCGTAGTTGGATCTCAGTTCTGGTCAT-TGGGTCCACTTGCCAGTGGTTACTCAGTGGCCGAACACTTTATCGAC-----TCTGTCTACGGTACTCTTAACCGAGCGTCGTA-GGCgATCGATACGTTTACTTTGAAAAAATTAGAGTGCTCAAAGCAGGC--TTGAAAAGCCCGAATAATGTTGCATGGAATAATGGAATAGGAcCTCGGTTCTATTTtGTtGgTCTTCGGaA---TCCGAGGTAATGATTAAGAGGGAcAGACGGGGGCATTCGTATTGCGACGCTAGAGGTGAAATTCTTGGACCGTTGCAAGACGAACTAAAGCGAAGGCATTTGCCAAGAATGTTTTCATTAATCAAGAACGAAAGTTAGCGGATCGAAGGCGATCAGATACCGCCCTAGTGCTAACCATAAACGATGCCAACCAGTAATATGCCTGAGTTCCTTAAATGACTCGGCATGGGACTTCCGGGAAACCAAAGTCTTTCGGTTCCAGGGGAAGTATGGTTGCAAAGCTGAAACTTAAAGAAATTGACGGAAGGGCACCACCAGGAGTGGAGCCTGCGGCTTAATTTGACTCAACACGGGAAAACTCACCCGGCCCGGACACTGGAAGGATTGACAGATTGAgAGCTCTTTCTTGATTCAGTGGGTGGTGGCGCATGGCCGTTCTTAGTTGGTGGAGTGATTTGTCTGGTTAATTCCGATAACGAACGAGACTCTAGCCTACTAAATAGATTGTCGGCTT-ACAAACGCCG------GCAAGACTTCTTAGAGGGACAGGCGGTGATTCAACCGCACGAAACAGAGCAATAACAGGTCTGTGATGCCCTTAGATGTCCGGGGCCGCACGCGCGCTACACTGAAGTGATCAACGCGCATTTTGA--AACCTACTCTGTCAAGAGTGGGAAACCCAATGAACCTTCTTCGTGATTGGGATTGTGGtTTGTAATTATACCACATGAACGAGGAATTCCCAGtAAGCGCGAGTCATAAGCTCGCGTTGATTACGTCCCTGCCCTTTGTACACACCGCCCGTCGCTACTACCGATTGAATGTTTTAGTGAGGTCTTCGGACTGGCCGGCGCAGTCATTCTT---GTAGTGACAGCGCTGTGTTTGGAAAGATGCCCAAACTTGAACATTTAGAGGAAGTAAAAGTCGTAACAAGGTTTCCGT
>Pop39B_14
CGTGTCAGTACATGCCGTATTAAGGCGAAACCGCGAATGGCTCATTAAATCAGTTACGGTTCCTTAGATGTTGACTATTTACATGGATAACTGTGGAAAATCTAGAGCTAATACATGGACAAAAGCTTTGACCTTAAC--GGAAAAAGCGCATTTATTAGACCAAGACCAATGGG---------TTCGTTTCGGCGATACCCTCT-TTGTGGTGACTCTGGATAACTATTGCTAATCGCATGGCCTATGAGCCGGCGATGAaTCTTTCAAGTGTCTGCCTTATCAACTGTCGATGGTAGGTTATGCGCCTACCATGGTTGTAACGGGTAACGGGGAATCAGGGTTCGATTCCGGAGAGGGGGCATGAGAATTGGCCACCACatCCAAGGaAGgcAGCAGGCGCGCAaATTACCCAATCCCAGAACGGGGAgGTAGTGACGAAAAATAACAATACGGGACTCTTATGAGGCCCCGTAATTGGAATGAGAACAATCTAAATCCTTTAACGAGGAtCTATTAGAGGGCAAGTCTGGTGCCAGCAGCCGCGGTAATTCCAGCTCTAATAGCGTATACTAAAGTTGTTGTGGTTAAAAAGCTCGTAGTTGGATCTCAGTTCTGGTCAT-TGGGTCCACTTGCCAGTGGTTACTCAGTGGCCGAACACTTTATCGAC-----TCTGTCTACGGTACTCTTAACCGAGCGTCGTA-GGCGATCGATACgTTTACTTTGAAAAAATTAGAGTGCTCAAAGCAGGC--TTGAAAAGCCCGAATAATGTTGCATGGAATAATGGAATAGGACCTCGGTTCTATTTTGTTGGTCTTCGGAA---TCCGAGGTAATGATTAAGAGGGACAGACGGGGGCATTCGTATTGCGACGCTAGAGGTGAAATTCTTGGACCGTTGCAAGACGAACTAAAGCGAAGGCATTTGCCAAGAATGTTTTCATTAATCAAGAACGAAAGTTAGCGGATCGAAGGCGATCAGATACCGCCCTAGTGCTAACCATAAACGATGCCAACCAGTAATATGCCTGAGTTCCTTAAATGACTCGGCATGGGACTTCCGGGAAACCAAAGTCTTTCGGTTCCAGGGGAAGTATGGTTGCAAAGCTGAAACTTAAAGAAATTGACGGAAGGGCACCACCAGGAGTGGAGCCTGCGGCTTAATTTGACTCAACACGGGAAAACTCACCCGGCCCGGACACTGGAAGGATTGACAGATTGAGAGCTCTTTCTTGATTCAGTGGGTGGTGGCGCATGGCCGTTCTTAGTTGGTGGAGTGATTTGTCTGGTTAATTCCGATAACGAACGAGACTCTAGCCTACTAAATAGATTGTCGGCTT-ACAAACGCCG------GCAAGACTTCTTAGAGGGACAGGCGGTGATTCAACCGCACGAAACAGAGCAATAACAGGTCTGTGATGCCCTTAGATGTCCGGGGCCGCACGCGCGCTACACTGAAGTGATCAACGCGCATTTTGA--AACCTACTCTGTCAAGAGTGGGAAACCCAATGAACCTTCTTCGTGATTGGGATTGTGGTTTGTAATTATACCACATGAACGAGGAATTCCCAGTAAGCGCGAGTCATAAGCTCGCGTTGATTACGTCCCTGCCCTTTGTACACACCGCCCGTCGCTACTACCGATTGAATGTTTTAGTGAGGTCTTCGGACTGGCCGGCGCAGTCATTCTT---GTAGTGACAGCGCTGTGTTTGGAAAGAtGCCCAAACTTGAACATTTAGAGGAAGTAAAAGTCGTAACAAGGTTTCCGT
>Pop39B_15
CGTGTCAGTACATGCCGTATTAAGGCGAAACCGCGAATGGCTCATTAAATCAGTTACGGTTCCTTAGATGTTGACTATTTACATGGATAACTGTGGAAAATCTAGAGCTAATACATGGACAAAAGCTTTGACCTTAAC--GGAAAAAGCGCATTTATTAGACCAAGACCAATGGG---------TTCGTTTCGGCGATACCCTCT-TTGTGGTGACTCTGGATAACTATTGCTAATCGCATGGCCTATGAGCCGGCGATGAATCTTTCAAGTGTCTGCCTTATCAACTGTCGATGGTAGGTTATGCGCCTACCATGGTTGTAACGGGTAACGGGGAATCAGGGTTCGATTCCGGAGAGGGGGCATGAGAATTGGCCACCACatCCAagGAAGGCAGCAGGCGCGCAAATTACCCAATCCCAGAACGGGGAGGTAGTGACGAAAAATAACAATACGGGACTCTTATGAGGCCCCGTAATTGGAATGAGAACAATCTAAATCCTTTAACGAGGATCTATTAGAGGGCAAGTCTGGTGCCAGCAGCCGCGGTAATTCCAGCTCTAATAGCGTATACTAAAGTTGTTGTGGTTAAAAAGCTCGTAGTTGGATCTCAGTTCTGGTCAT-TGGGTCCACTTGCCAGTGGTTACTCAGTGGCCGAACACTTTATCGAC-----TCTGTCTACGGTACTCTTAACCGAGCGTCGTA-GGCgATCGATACGTTTACTTTGAAAAAATTAGAGTGCTCAAAGCAGGC--TTGAAAAGCCCGAATAATGTTGCATGGAATAATGGAATAGGACCTCGGTTCTATTTTGTTGGTCTTCGGAA---TCCGAGGTAATGATTAAGAGGGACAGACGGGGGCATTCGTATTGCGACGCTAGAGGTGAAATTCTTGGACCGTTGCAAGACGAACTAAAGCGAAGGCATTTGCCAAGAATGTTTTCATTAATCAAGAACGAAAGTTAGCGGATCGAAGGCGATCAGATACCGCCCTAGTGCTAACCATAAACGATGCCAACCAGTAATATGCCTGAGTTCCTTAAATGACTCGGCATGGGACTTCCGGGAAACCAAAGTCTTTCGGTTCCAGGGGAAGTATGGTTGCAAAGCTGAAACTTAAAGAAATTGACGGAAGGGCACCACCAGGAGTGGAGCCTGCGGCTTAATTTGACTCAACACGGgAAAACTCACCCGGCCCGGACACTGGAAGGAtTGACAGATTGAGAGCTCTTTCTTGATTCAGTGGGTGGTGGCGCATGGCCGTTCTTAGTTGGTGGAGTGATTTGTCTGGTTAATTCCGATAACGAACGAGACTCTAGCCTACTAAATAGATTGTCGGCTT-ACAAACGCCG------GCAAGACTTCTTAGAGGGACAGGCGGTGATTCAACCGCACGAAACAGAGCAATAACAGGTCTGTGATGCCCTTAGATGTCCGGGGCCGCACGCGCGCTACACTGAAGTGATCAACGCGCATTTTGA--AACCTACTCTGTCAAGAGTGGGAAACCCAATGAACCTTCTTCGTGATTGGGATTGTGGTTTGTAATTATACCACATGAACGAGGAATTCCCAGTAAGCGCGAGTCATAAGCTCGCGTTGATTACGTCCCTGCCCTTTGTACACACCGCCCGTCGCTACTACCGATTGAATGTTTTAGTGAGGTCTTCGGACTGGCCGGCGCAGTCATTCTT---GTAGTGACAGCGCTGTGTTTGGAAAGATGCCCAAACTTGAACATTTAGAGGAAGTAAAAGTCGTAACAAGGTTTCCGT
>Pop46B_13
CGTGTCAGTACATGCCGTATTAAGGCGAAACCGCGAATGGCTCATTAAATCAGTTACGGTTCCTTAGATGTTGACTATTTACATGGATAACTGTGGAAAATCTAGAGCTAATACATGGACAAAAGCTTTGACCTTAAC--GGAAAAAGCGCATTTATTAGACCAAGACCAATGGG---------TTCGTTTCGGCGATACCCTCT-TTGTGGTGACTCTGGATAACTATTGCTAATCGCATGGCCTATGAGCCGGCGATGAATCTTTCAAGTGTCTGCCTTATCAACTGTCGATGGTAGGTTATGCGCCTACCATGGTTGTAACGGGTAACGGGGAatCAGGGTTCGATTCCGGAGAGGGGGCATGAGAATTGGCCACCACatCCaagGaagGCAGcaGGCGCGCAaATTACCCAATCCCAGAAcGGGGagGTaGtGACGAAAAATAACAATACGGGACTCTTATGAGGCCCCGTAATTGGAATGAGAACAATCTAAATCCTTTAACGAGGATCTATTAGAGGGCAAGTCTGGTGCCAGCAGCCGCGGTAATTCCAGCTCTAATAGCGTATACTAAAGTTGTTGTGGTTAAAAAGCTCGTAGTTGGATCTCAGTTCTGGTCAG-GCGGTCCACTTGCCAGTGGTTACTGTTTGGCCGAACACTTTATCGAC-----TCTGTCTACGGTACTCTTAACCGAGCGTCGTA-GGCGATCGATACGTTTACTTTGAAAAAATTAGAGTGCTCAAAGCAGGC--TGTAAAAGCCCGAATAATGTTGCATGGAATAATGGAATAGGACCTCGGTTCTATTTTGTTGGTCTTCGGAA---TCCGAGGTAATGATTAAGAGGGACAGACGGGGGCATTCGTATTGCGACGCTaGAGGTGAAATTCTTGGACCGTTGCAAGACGAACTAAAGCGAAGGCATTTGCCAAGAATGTTTTCATTAATCAAGAACGAAAGTTAGCGGATCGAAGGCGATCAGATACCGCCCTAGTGCTAACCATAAACGATGCCAACCAGTAATATGCCTGAGTTCCTTAAATGACTCGGCATGGGACTTCCGGGAAACCAAAGTCTTTCGGTTCCAGGGGAAGTATGGTTGCAAAGCTGAAACTTAAAGAAATTGACGGAAGGGCACCACCAGGAGTGGAGCCTGCGGCTTAATTTGACTCAACACGGGAAAACTCACCCGGCCCGGACACTGGAAGGATTGACAGATTGAGAGCTCTTTCTTGATTCAGTGGGTGGTGGCGCATGGCCGTTCTTAGTTGGTGGAGTGATTTGTCTGGTTAATTCCGATAACGAACGAGACTCTAGCCTACTAAATAGATTGTCGGCTT-ACAAACGCCG------GCAAGACTTCTTAGAGGGACAGGCGGTGATTCAACCGCACGAAACAGAGCAATAACAGGTCTGTGATGCCCTTAGATGTCCGGGGCCGCACGCGCGCTACACTGAAGTGATCAACGCGCATTTTGA--AACCTACTCTGTCAAGAGTGGGAAACCCAATGAACCTTCTTCGTGATTGGGATTGTGGTTTGTAATTATACCACATGAACGAGGAATTCCCAGTAAGCGCGAGTCATAAGCTCGCGTTGATTACGTCCCTGCCCTTTGTACACACCGCCCGTCGCTACTACCGATTGAATGTTTTAGTGAGGTCTTCgGACCGGCCGGCGCAGTCATTCTT---GTAGTGACAGCGCTGTGTTTGGAAAGATGCCCAAACTTGAACATTTAgAGGAAGTAAAAGTCGTAACAAGGTTTCCGT
>Pop46B_32
CGTGTCAGTACATGCCGTATTAAGGCGAAACCGCGAATGGCTCATTAAATCAGTTACGGTTCCTTAGATGTTGACTATTTACATGGATAACTGTGGAAAATCTAGAGCTAATACATGGACAAAAGCTTTGACCTTAAC--GGAAAAAGCGCATTTATTAGACCAAGACCAATGGG---------TTCGTTTCGGCGATACCCTCT-TTGTGGTGACTCTGGATAACTATTGCTAATCGCATGGCCTATGAGCCGGCGATGAATCTTTCAAGTGTCTGCCTTAtCAACTGTCGATGGTAGGTTATGCGCCTACCATGGTTGTAACGGGTAACGGGGAATCAGGGTTCGATTCCGGAGAGGGGGCATGAGAATTGGCCACCACATCCAaGGAAGGCAGCAGGCGCGCAaATTACCCAATCCCAGAACGGGGAGGTAGTGACGAAAAATAACAATACGGGACTCTTATGAGGCCCCGTAATTGGAATGAGAACAATCTAAATCCTTTAACGAGGATCTATTAGAGGGCAAGTCTGGTGCCAGCAGCCGCGGTAATTCCAGCTCTAATAGCGTATACTAAAGTTGTTGTGGTTAAAAAGCTCGTAGTTGGATCTCAGTTCTGGTCAG-GCGGTCCACTTGCCAGTGGTTACTGTTTGGCCGAACACTTTATCGAC-----TCTGTCTACGGTACTCTTAACCGAGCGTCGTA-GGCGATCGATACGTTTACTTTGAAAAAATTAGAGTGCTCAAAGCAGGC--TGTAAAAGCCCGAATAATGTTGCATGGAATAATGGAATAGGACCTCGGTTCTATTTTGTTGGTCTTCGGAA---TCCGAGGTAATGATTAAGAGGGACAGACGGGGGCATTCGTATTGCGACGCTaGAGGTGAAATTCTTGGACCGTTGCAAGACGAACTAAAGCGAAGGCATTTGCCAAGAATGTTTTCATTAATCAAGAACGAAAGTTAGCGGATCGAAGGCGATCAGATACCGCCCTAGTGCTAACCATAAACGATGCCAACCAGTAATATGCCTGAGTTCCTTAAATGACTCGGCATGGGACTTCCGGGAAACCAAAGTCTTTCGGTTCCAGGGGAAGTATGGTTGCAAAGCTGAAACTTAAAGAAATTGACGGAAGGGCACCACCAGGAGTGGAGCCTGCGGCTTAATTTGACTCAACACGGGAAAACTCACCCGGCCCGGACACTGGAAGGATTGACAGATTGAGAGCTCTTTCTTGATTCAGTGGGTGGTGGCGCATGGCCGTTCTTAGTTGGTGGAGTGATTTGTCTGGTTAATTCCGATAACGAACGAGACTCTAGCCTACTAAATAGATTGTCGGCTT-ACAAACGCCG------GCAAGACTTCTTAGAGGGACAGGCGGTGATTCAACCGCACGAAACAGAGCAATAACAGGTCTGTGATGCCCTTAGATGTCCGGGGCCGCACGCGCGCTACACTGAAGTGATCAACGCGCATTTTGA--AACCTACTCTGTCAAGAGTGGGAAACCCAATGAACCTTCTTCGTGATTGGGATTGTGGTTTGTAATTATACCACATGAACGAGGAATTCCCAGTAAGCGCGAGTCATAAGCTCGCGTTGATTACGTCCCTGCCCTTTGTACACACCGCCCGTCGCTACTACCGATTGAATGTTTTAGTGAGGTCTTCGGACCGGCCGGCGCAGTCaTTCTT---GTAGTGACAGCGCTGTGTTTGGAAAGATGCCCAAACTTGAACATTTAGAGGAAGTAAAAGTCGTAACAAGGTTTCCGT
>Pop55B_01
CGTGTCAGTACATGCCGCATTAAGGCGAAACCGCGAATGGCTCATTAAATCAGTTACGGTTCCTTAGATGTTGACTATTTACATGGATAACTGTGGAAAATCTAGAGCTAATACATGGACAAAAGCTTTGACCTTAAC--GGAAAAAGCGCATTTATTAGACCAAGACCAATGGG---------TTCGCTTCGGCGATACCCTCT-TTGTGGTGACTCTGGATAACTATTGCTAATCGCATGGCCTATGAGCCGGCGATGAATCTTTCAAGTGTCTGCCTTATCAACTGTCGATGGTAGGTTATGCGCCTACCATGGTTGTAACGGGTAACGGGGAATCAGGGTTCGATTCCGGAGAGGGGGCATGAGAATTGGCCACCACatCCAAGGAAGGCAGCAGGCGCGCaaatTACCCAATCCCAGAACGGGGAGGTAGTGACGAAAAATAACAATACGGGACTCTTATGAGGCCCCGTAATTGGAATGAGAACAATCTAAATCCTTTAACGAGGATCTATTAGAGGGCAAGTCTGGTGCCAGCAGCCGCGGTAATTCCAGCTCTAATAGCGTATACTAAAGTTGTTGTGGTTAAAAAGCTCGTAGTTGGATCTCAGTTCTGGTCAG-GCGGTCCACTTGCCAGTGGTTACTGTTTGGCCGAACACTTTATCGAC-----TCTGTCTACGGTACTCTTAACCGAGCGTCGTA-GGCGATCGATACGTTTACTTTGAAAAAATTAGAGTGCTCAAAGCAGGC--TGTAAAAGCCCGAATAATGTTGCATGGAATAATGGAATAGGACCTCGGTTCTATTTTGTTGGTCTTCGGAA---TCCGAGGTAATGATTAAGAGGGACAGACGGGGGCATTCGTATTGCGACGCTAGAGGTGAAATTCTTGGACCGTTGCAAGACGAACTAAAGCGAAGGCATTTGCCAAGAATGTTTTCATTAATCAAGAACGAAAGTTAGCGGATCGAAGGCGATCAGATACCGCCCTAGTGCTAACCATAAACGATGCCAACCAGTAATATGCCTGAGTTCCTTAAATGACTCGGCATGGGACTTCCGGGAAACCAAAGTCTTTCGGTTCCAGGGGAAGTATGGTTGCAAAGCTGAAACTTAAAGAAATTGACGGAAGGGCACCACCAGGAGTGGAGCCTGCGGCTTAATTTGACTCAACACGGGAAAACTCACCCGGCCCGGACACTGGAAGGATTGACAGATTGAGAGCTCTTTCTTGATTCAGTGGGTGGTGGCGCATGGCCGTTCTTAGTTGGTGGAGTGATTTGTCTGGTTAATTCCGATAACGAACGAGACTCTAGCCTACTAAATAGATTGTCGGCTT-ACAAACGCCG------ACAAGACTTCTTAGAGGGACAGGCGGTGATTCAACCGCACGAAACAGAGCAATAACAGGTCTGTGATGCCCTTAGATGTCCGGGGCCGCACGCGCGCTACACTGAAGTGATCAACGCGCATTTTGA--AACCTACTCTGTCAAGAGTGGGAAACCCAATGAACCTTCTTCGTGATTGGGATTGTGGTTTGTAATTATACCACATGAACGAGGAATTCCCAGTAAGCGCGAGTCATAAGCTCGCGTTGATTACGTCCCTGCCCTTTGTACACACCGCCCGTCGCTACTACCGATTGAATGTTTTAGTGAGGTCTTCGGACCGGCCGGCGCAGTCATTCTT---GTAGTGACAGCGCTGTGTTTGGAAAGATGCCCAAACTTGAACATTTAGAGGAAgTAAAAGTCGTAACAagGTTTCCGT
>Pop55B_02
CGTGTCAGTACATGCCGCATTAAGGCGAAACCGCGAATGGCTCATTAAATCAGTTACGGTTCCTTAGATGTTGACTATTTACATGGATAACTGTGGAAAATCTAGAGCTAATACATGGACAAAAGCTTTGACCTTAAC--GGAAAAAGCGCATTTATTAGACCAAGACCAATGGG---------TTCGCTTCGGCGATACCCTCT-TTGTGGTGACTCTGGATAACTATTGCTAATCGCATGGCCTATGAGCCGGCGATGAaTCTTTCAAGTGTCTGCCTTATCAACTGTCGATGGTAGGTTATGCGCCTACCATGGTTGTAACGGGTAACGGGGAATCAGGGTTCGATTCCGGAGAGGGGGCATGAGAATTGGCCACCACatCCAAGGAAGgCAGCAGGCGCGCaaaTTACCCAATCCCAGAACGGGGAGGTAGTGACGAAAAATAACAATACGGGACTCTTATGAGGCCCCGTAATTGGAATGAGAACAATCTAAATCCTTTAACGAGGATCTATTAGAGGGCAAGTCTGGTGCCAGCAGCCGCGGTAATTCCAGCTCTAATAGCGTATACtAAAGTTGTTGTGGTTAAAAAGCTCGTAGTTGGATCTCAGTTCTGGTCAG-GCGGTCCACTTGCCAGTGGTTACTGTTTGGCCGAACACTTTATCGAC-----TCTGTCTACGGTACTCTTAACCGAGCGTCGTA-GGCGATCGATACGTTTACTTTGAAAAAATTAGAGTGCTCAAAGCAGGC--TGTAAAAGCCCGAATAATGTTGCATGGAATAATGGAATAGGACCTCGGTTCTATTTTGTTGGTCTTCGGAA---TCCGAGGTAATGATTAAGAGGGACAGACGGGGGCATTCGTATTGCGACGCTAGAGGTGAAATTCTTGGACCGTTGCAAGACGAACTAAAGCGAAGGCATTTGCCAAGAATGTTTTCATTAATCAAGAACGAAAGTTAGCGGATCGAAGGCGATCAGATACCGCCCTAGTGCTAACCATAAACGATGCCAACCAGTAATATGCCTGAGTTCCTTAAATGACTCGGCATGGGACTTCCGGGAAACCAAAGTCTTTCGGTTCCAGGGGAAGTATGGTTGCAAAGCTGAAACTTAAAGAAATTGACGGAAGGGCACCACCAGGAGTGGAGCCTGCGGCTTAATTTGACTCAACACGGGAAAACTCACCCGGCCCGGACACTGGAAGGATTGACAGATTGAGAGCTCTTTCTTGATTCAGTGGGTGGTGGCGCATGGCCGTTCTTAGTTGGTGGAGTGATTTGTCTGGTTAATTCCGATAACGAACGAGACTCTAGCCTACTAAATAGATTGTCGGCTT-ACAAACGCCG------ACAAGACTTCTTAGAGGGACAGGCGGTGATTCAACCGCACGAAACAGAGCAATAACAGGTCTGTGATGCCCTTAGATGTCCGGGGCCGCACGCGCGCTACACTGAAGTGATCAACGCGCATTTTGA--AACCTACTCTGTCAAGAGTGGGAAACCCAATGAACCTTCTTCGTGATTGGGATTGTGGTTTGTAATTATACCACATGAACGAGGAATTCCCAGTAAGCGCGAGTCATAAGCTCGCGTTGATTACGTCCCTGCCCTTTGTACACACCGCCCGTCGCTACTACCGATTGAATGTTTTAGTGAGGTCTTCGGACCGGCCGGCGCAGTCATTCTT---GTAGTGACAGCGCTGTGTTTGGAAAGATGCCCAAACTTGAACATTTAGAGGAAGTAAAAGTCGTAACAAGGTTTCCGT
>Pop55B_03
CGTGTCAGTACATGCCGCATTAAGGCGAAACCGCGAATGGCTCATTAAATCAGTTACGGTTCCTTAGATGTTGACTATTTACATGGATAACTGTGGAAAATCTAGAGCTAATACATGGACAAAAGCTTTGACCTTAAC--GGAAAAAGCGCATTTATTAGACCAAGACCAATGGG---------TTCGCTTCGGCGATACCCTCT-TTGTGGTGACTCTGGATAACTATTGCTAATCGCATGGCCTATGAGCCGGCGATGAATCTTTCAAGTGTCTGCCTTATCAACTGTCGATGGTAGGTTATGCGCCTACCATGGTTGTAACGGGTAACGGGGAAtCAGGGTTCGATTCCGGAGAGGGGGCATGAGAATTGGCCACCACatCCAAGGAAGgCAGCaGGCGCGCAaaTTACCCAATCCCAGaacGGGGAGGTAGTGACGAAAAATAACAATACGGGACTCTTATGAGGCCCCGTAATTGGAATGAGAACAATCTAAATCCTTTAACGAGGaTCTATTAGAGGGCAAGTCTGGTGCCAGCAGCCGCGGTAATTCCAGCTCTAATAGCGTATACTAAAGTTGTTGTGGTTAAAAAGCTCGTAGTTGGATCTCAGTTCTGGTCAG-GCGGTCCACTTGCCAGTGGTTACTGTTTGGCCGAACACTTTATCGAC-----TCTGTCTACGGTACTCTTAACCGAGCGTCGTA-GGCGATCGATACGTTTACTTTGAAAAAATTAGAGTGCTCAAAGCAGGC--TGTAAAAGCCCGAATAATGTTGCATGGAATAATGGAATAGGACCTCGGTTCTATTTTGTTGGTCTTCGGAA---TCCGAGGTAATGATTAAGAGGGACAGACGGGGGCATTCGTATTGCGACGCTAGAGGTGAAATTCTTGGACCGTTGCAAGACGAACTAAAGCGAAGGCATTTGCCAAGAATGTTTTCATTAATCAAGAACGAAAGTTAGCGGATCGAAGGCGATCAGATACCGCCCTAGTGCTAACCATAAACGATGCCAACCAGTAATATGCCTGAGTTCCTTAAATGACTCGGCATGGGACTTCCGGGAAACCAAAGTCTTTCGGTTCCAGGGGAAGTATGGTTGCAAAGCTGAAACTTAAAGAAATTGACGGAAGGGCACCACCAGGAGTGGAGCCTGCGGCTTAATTTGACTCAACACGGGAAAACTCACCCGGCCCGGACACTGGAAGGATTGACAGATTGAGAGCTCTTTCTTGATTCAGTGGGTGGTGGCGCATGGCCGTTCTTAGTTGGTGGAGTGATTTGTCTGGTTAATTCCGATAACGAACGAGACTCTAGCCTACTAAATAGATTGTCGGCTT-ACAAACGCCG------ACAAGACTTCTTAGAGGGACAGGCGGTGATTCAACCGCACGAAACAGAGCAATAACAGGTCTGTGATGCCCTTAGATGTCCGGGGCCGCACGCGCGCTACACTGAAGTGATCAACGCGCATTTTGA--AACCTACTCTGTCAAGAGTGGGAAACCCAATGAACCTTCTTCGTGATTGGGATTGTGGTTTGTAATTATACCACATGAACGAGGAATTCCCAGTAAGCGCGAGTCATAAGCTCGCGTTGATTACGTCCCTGCCCTTTGTACACACCGCCCGTCGCTACTACCGATTGAATGTTTTAGTGAGGTCTTCGGACCGGCCGGCGCAGTCATTCTT---GTAGTGACAGCGCTGTGTTTGGAAAGATGCCCAAACTTGAACATTTAgAGGAAgTAAAAGTCGTAACAaGGTTTCCGT
>Pop55B_04
CGTGTCAGTACATGCCGCATTAAGGCGAAACCGCGAATGGCTCATTAAATCAGTTACGGTTCCTTAGATGTTGACTATTTACATGGATAACTGTGGAAAATCTAGAGCTAATACATGGACAAAAGCTTTGACCTTAAC--GGAAAAAGCGCATTTATTAGACCAAGACCAATGGG---------TTCGCTTCGGCGATACCCTCT-TTGTGGTGACTCTGGATAACTATTGCTAATCGCATGGCCTATGAGCCGGCGATGAATCTTTCAAGTGTCTGCCTTATCAACTGTCGATGGTAGGTTATGCGCCTACCATGGTTGTAACGGGTAACGGGGAAtCAGGGTTCGATTCCGGAGAGGGGGCATGAGAATTGGCCACCACatCCAAgGAAGGCAGCAGGCGCGCAaaTTACCCAATCCCAGAACGGGGAgGTAGTGACGAAAAATAACAATACGGGACTCTTATGAGGCCCCGTAATTGGAATGAGAACAATCTAAATCCTTTAACGAGGATCTATTAGAGGGCAAGTCTGGTGCCAGCAGCCGCGGTAATTCCAGCTCTAATAGCGTATACTAAAGTTGTTGTGGTTAAAAAGCTCGTAGTTGGATCTCAGTTCTGGTCAG-GCGGTCCACTTGCCAGTGGTTACTGTTTGGCCGAACACTTTATCGAC-----TCTGTCTACGGTACTCTTAACCGAGCGTCGTA-gGCGATCGATACGTTTACTTTGAAAAAATTAGAGTGCTCAAAGCAGGC--TGTAAAAGCCCGAATAATGTTGCATGGAATAATGGAATAGGACCTCGGTTCTATTTTGTTGGTCTTCGGAA---TCCGAGGTAATGATTAAGAGGGACAGACGGGGGCATTCGTATTGCGACGCTaGAGGTGAAATTCTTGGACCGTTGCAAGACGAACTAAAGCGAAGGCATTTGCCAAGAATGTTTTCATTAATCAAGAACGAAAGTTAGCGGATCGAAGGCGATCAGATACCGCCCTAGTGCTAACCATAAACGATGCCAACCAGTAATATGCCTGAGTTCCTTAAATGACTCGGCATGGGACTTCCGGGAAACCAAAGTCTTTCGGTTCCAGGGGAAGTATGGTTGCAAAGCTGAAACTTAAAGAAATTGACGGAAGGGCACCACCAgGAGTGGAgCCTGCGGCTTAATTTGACTCAACACGGGAAAACTCACCCGGCCCGGACACTGGAAGGATTGACAGATTGAGAGCTCTTTCTTGATTCAGTGGGTGGTGGCGCATGGCCGTTCTTAGTTGGTGGAGTGATTTGTCTGGTTAATTCCGATAACGAACGAGACTCTAGCCTACTAAATAGATTGTCGGCTT-ACAAACGCCG------ACAAGACTTCTTAGAGGGACAGGCGGTGATTCAACCGCACGAAACAGAGCAATAACAGGTCTGTGATGCCCTTAGATGTCCGGGGCCGCACGCGCGCTACACTGAAGTGATCAACGCGCATTTTGA--AACCTACTCTGTCAAGAGTGGGAAACCCAATGAACCTTCTTCGTGATTGGGATTGTGGTTTGTAATTATACCACATGAACGAGGAATTCCCAGTAAGCGCGAGTCATAAGCTCGCGTTGATTACGTCCCTGCCCTTTGTACACACCGCCCGTCGCTACTACCGATTGAATGTTTTAGTGAGGTCTTCGGACCGGCCGGCGCAGTCATTCTT---GTAGTGACAGCGCTGTGTTTGGAAAGATGCCCAAACTTGAACATTTAGAGGAAGTAAAAGTCGTAACAAGGTTTCCGT
>Pop62F_16
CGTGTCAGTACATGCCGTATTAAGGCGAAACCGCGAATGGCTCATTAAATCAGTTACGGTTCCTTAGATGTTGACTATTTACATGGATAACTGTGGAAAATCTAGAGCTAATACATGGACAAAAGCTTTGACCTTAAC--GGAAAAAGCGCATTTATTAGACCAAGACCAATGGG---------TTCGTTTCGGCGATACCCTCT-TTGTGGTGACTCTGGATAACTATTGCTAATCGCATGGCCTATGAGCCGGCGATGAATCTTTCAAGTGTCTGCCTTATCAACTGTCGATGGTAGGTTATGCGCCTACCATGGTTGTAACGGGTAACGGGGAATCAGGGTTCGATTCCGGAGAGGGGGCATGAGAATTGGCCACCACatCCAAgGAAggCAGCAGGCGCGCAaATTACCCAATCCCAGAACGGGGAGGTAGTGACGAAAAATAACAATACGGGACTCTTATGAGGCCCCGTAATTGGAATGAGAACAATCTAAATCCTTTAACGAGGATCTATTAGAGGGCAAGTCTGGTGCCAGCAGCCGCGGTAATTCCAGCTCTAATAGCGTATACTAAAGTTGTTGTGGTTAAAAAGCTCGTAGTTGGATCTCAGTTCTGGTCAG-GCGGTCCACTTGCCAGTGGTTACTGTTTGGCCGAACACTTTATCGAC-----TCTGTCTACGGTACTCTTAACCGAGCGTCGTA-gGCGATCGATACGTTTACTTTGAAAAAATTAGAGTGCTCAAAGCAGGC--TGTAAAAGCCCGAATAATGTTGCATGGAATAATGGAATAGGACCTCGGTTCTATTTTGTTGGTCTTCGGAA---TCCGAGGTAATGATTAAGAGGGACAGACGGGGGCATTCGTATTGCGACGCTagAGGTGAAATTCTTGGACCGTTGCAAGACGAACTAAAGCGAAGGCATTTGCCAAGAATGTTTTCATTAATCAAGAACGAAAGTTAGCGGATCGAAGGCGATCAGATACCGCCCTAGTGCTAACCATAAACGATGCCAACCAGTAATATGCCTGAGTTCCTTAAATGACTCGGCATGGGACTTCCGGGAAACCAAAGTCTTTCGGTTCCAGGGGAAGTATGGTTGCAAAGCTGAAACTTAAAGAAATTGACGGAAGGGCACCACCAGGAGTGGAGCCTGCGGCTTAATTTGACTCAACACGGGAAAACTCACCCGGCCCGGACACTGGAAGGATTGACAGATTGAGAGCTCTTTCTTGATTCAGTGGGTGGTGGCGCATGGCCGTTCTTAGTTGGTGGAGTGATTTGTCTGGTTAATTCCGATAACGAACGAGACTCTAGCCTACTAAATAGATTGTCGGCTT-ACAAACGCCG------GCAAGACTTCTTAGAGGGACAGGCGGTGATTCAACCGCACGAAACAGAGCAATAACAGGTCTGTGATGCCCTTAGATGTCCGGGGCCGCACGCGCGCTACACTGAAGTGATCAACGCGCATTTTGA--AACCTACTCTGTCAAGAGTGGGAAACCCAATGAACCTTCTTCGTGATTGGGATTGTGGTTTGTAATTATACCACATGAACGAGGAATTCCCAGTAAGCGCGAGTCATAAGCTCGCGTTGATTACGTCCCTGCCCTTTGTACACACCGCCCGTCGCTACTACCGATTGAATGTTTTAGTGAGGTCTTCGGACCGGCCGGCGCAGTCATTCTT---GTAGTGACAGCGCTGTGTTTGGAAAGATGCCCAAACTTGAACATTTAGAGGAAGTAAAAGTCGTAACAAGGTTTCCGT
>R36_1
CGTGTCAGTACATGCCGTATTAAGGCGAAACCGCGAATGGCTCATTAAATCAGTTACGGTTCCTTAGATGTTGACTATTTACATGGATAACTGTGGAAAATCTAGAGCTAATACATGGACAAAAGCTTTGACCTTAAC--GGAAAAAGCGCATTTATTAGACCAAGACCAATGGG---------TTCGTTTCGGCGATACCCTCT-TTGTGGTGACTCTGGATAACTATTGCTAATCGCATGGCCTATGAGCCGGCGATGAATCTTTCAAGTGTCTGCCTTATCAACTGTCGATGGTAGGTTATGCGCCTACCATGGTTGTAACGGGTAACGGGGAATCAGGGTTCGATTCCGGAGAGGGGGCATGAGAATTGGCCACCACATCCAAGGAAGGCAGCAGGCGCGCAAATTACCCAATCCCAGAACGGGGAGGTAGTGACGAAAAATAACAATACGGGACTCTTATGAGGCCCCGTAATTGGAATGAGAACAATCTAAATCCTTTAACGAGGATCTATTAGAGGGCAAGTCTGGTGCCAGCAGCCGCGGTAATTCCAGCTCTAATAGCGTATACTAAAGTTGTTGTGGTTAAAAAGCTCGTAGTTGGATCTCAGTTCTGGTCAT-TGGGTCCACTTGCCAGTGGTTACTCAGTGGCCGAACACTTTATCGAC-----TCTGTCTACGGTACTCTTAACCGAGCGTCGTA-GGCGATCGATACGTTTACTTTGAAAAAATTAGAGTGCTCAAAGCAGGC--TTGAAAAGCCCGAATAATGTTGCATGGAATAATGGAATAGGACCTCGGTTCTATTTTGTTGGTCTTCGGAA---TCCGAGGTAATGATTAAGAGGGACAGACGGGGGCATTCGTATTGCGACGCTAGAGGTGAAATTCTTGGACCGTTGCAAGACGAACTAAAGCGAAGGCATTTGCCAAGAATGTTTTCATTAATCAAGAACGAAAGTTAGCGGATCGAAGGCGATCAGATACCGCCCTAGTGCTAACCATAAACGATGCCAACCAGTAATATGCCTGAGTTCCTTAAATGACTCGGCATGGGACTTCCGGGAAACCAAAGTCTTTCGGTTCCAGGGGAAGTATGGTTGCAAAGCTGAAACTTAAAGAAATTGACGGAAGGGCACCACCAGGAGTGGAGCCTGCGGCTTAATTTGACTCAACACGGGAAAACTCACCCGGCCCGGACACTGGAAGGATTGACAGATTGAGAGCTCTTTCTTGATTCAGTGGGTGGTGGCGCATGGCCGTTCTTAGTTGGTGGAGTGATTTGTCTGGTTAATTCCGATAACGAACGAGACTCTAGCCTACTAAATAGATTGTCGGCTT-ACAAACGCCG------GCAAGACTTCTTAGAGGGACAGGCGGTGATTCAACCGCACGAAACAGAGCAATAACAGGTCTGTGATGCCCTTAGATGTCCGGGGCCGCACGCGCGCTACACTGAAGTGATCAACGCGCATTTTGA--AACCTACTCTGTCAAGAGTGGGAAACCCAATGAACCTTCTTCGTGATTGGGATTGTGGTTTGTAATTATACCACATGAACGAGGAATTCCCAGTAAGCGCGAGTCATAAGCTCGCGTTGATTACGTCCCTGCCCTTTGTACACACCGCCCGTCGCTACTACCGATTGAATGTTTTAGTGAGGTCTTCGGACCGGCCGGCGCAGTCATTCTT---GTAGTGACAGCGCTGTGTTTGGAAAGATGCCCAAACTTGAACATTTAGAGGAAGTAAAAGTCGTAACAAGGTTTCCGT
>R36_2
CGTGTCAGTACATGCCGTATTAAGGCGAAACCGCGAATGGCTCATTAAATCAGTTACGGTTCCTTAGATGTTGACTATTTACATGGATAACTGTGGAAAATCTAGAGCTAATACATGGACAAAAGCTTTGACCTTAAC--GGAAAAAGCGCATTTATTAGACCAAGACCAATGGG---------TTCGTTTCGGCGATACCCTCT-TTGTGGTGACTCTGGATAACTATTGCTAATCGCATGGCCTATGAGCCGGCGATGAATCTTTCAAGTGTCTGCCTTATCAACTGTCGATGGTAGGTTATGCGCCTACCATGGTTGTAACGGGTAACGGGGAATCAGGGTTCGATTCCGGAGAGGGggCATGAGAATTGGCCACCACatCCAAgGAAGGCAGCaGGCGCGCAAaTTACCCAATCCCAgAAcGGGgaGGtagtgACGAAAAATAACAATACGGGACTCTTATGAGGCCCCGTAATTGGAATGAGAACAATCTAAATCCTTTAACGAGGATCTATTAGAGGGCAAGTCTGGTGCCAGCAGCCGCGGTAATTCCAGCTCTAATAGCGTATACTAAAGTTGTTGTGGTTAAAAAGCTCGTAGTTGGATCTCAGTTCTGGTCAT-TGGGTCCACTTGCCAGTGGTTACTCAGTGGCCGAACACTTTATCGAC-----TCTGTCTACGGTACTCTTAACCGAGCGTCGTA-GGCGATCGATACGTTTACTTTGAAAAAATTAGAGTGCTCAAAGCAGGC--TTGAAAAGCCCGAATAATGTTGCATGGAATAATGGAATAGGACCTCGGTTCTATTTTGTTGGTCTTCGGAA---TCCGAGGTAATGATTAAGAGGGACAGACGGGGGCATTCGTATTGCGACGCTagAGGTGAAATTCTTGGACCGTTGCAAGACGAACTAAAGCGAAGGCATTTGCCAAGAATGTTTTCATTAATCAAGAACGAAAGTTAGCGGATCGAAGGCGATCAGATACCGCCCTAGTGCTAACCATAAACGATGCCAACCAGTAATATGCCTGAGTTCCTTAAATGACTCGGCATGGGACTTCCGGGAAACCAAAGTCTTTCGGTTCCAGGGGAAGTATGGTTGCAAAGCTGAAACTTAAAGAAATTGACGGAAGGGCACCACCAGGAGTGGAGCCTGCGGCTTAATTtGacTCAaCaCGGGaAAACTCACCCgGcCCGGacACTGGAAGGAtTGACAGATTGAGAGCTCTTTCTTGaTTCAGTGGGTGGTGGCGCATGGCCGTTCTTAGTTGGTGGAGTGATTTGTCTGGTTAATTCCGATAACGAACGAGACTCTAGCCTACTAAATAGATTGTCGGCTT-ACAAACGCCG------GCAAGACTTCTTAGAGGGACAGGCGGTGATTCAACCGCACGAAACAGAGCAATAACAGGTCTGTGATGCCCTTAGATGTCCGGGGCCGCACGCGCGCTACACTGAAGTGATCAACGCGCATTTTGA--AACCTACTCTGTCAAGAGTGGGAAACCCAATGAACCTTCTTCGTGATTGGGATTGTGGTTTGTAATTATACCACATGAACGAGGAATTCCCAGTAAGCGCGAGTCATAAGCTCGCGTTGATTACGTCCCTGCCCTTTGTACACACCGCCCGTCGCTACTACCGATTGAATGTTTTAGTGAGGTCTTCGGACCGGCCGGCGCAGTCATTCTT---GTAGTGACAGCGCTGTGTTTGGAAAGATGCCCAAACTTGAACATTTagAGGAAGTAAAAGTCGTAACAAGGTTTCCGT
>R45_1
CGTGTCAGTACATGCCGTATTAAGGCGAAACCGCGAATGGCTCATTAAATCAGTTACGGTTCCTTAGATGTTGACTATTTACATGGATAACTGTGGAAAATCTAGAGCTAATACATGGACAAAAGCTTTGACCTTAAC--GGAAAAAGCGCATTTATTAGACCAAGACCAATGGG---------TTCGTTTCGGCGATACCCTCT-TTGTGGTGACTCTGGATAACTATTGCTAATCGCATGGCCTATGAGCCGGCGATGAATCTTTCAAGTGTCTGCCTTATCAACTGTCGATGGTAGGTTATGCGCCTACCATGGTTGTAACGGGTAACGGGGAaTCAGGGTTCGatTCCGGAGAGGGGGCATGAGAATTGGCCACCACatCCAAGgAAGgCAGCaGGCGCGCAaaTTACCCAATCCCAGAAcGGGGaGGTaGtGACGAAAAATAACAATACGGGACTCTTATGAGGCCCCGTAATTGGAATGAGAACAATCTAAATCCTTTAACGAGGATCTATTAGAGGGCAAGTCTGGTGCCAGCAGCCGCGGTAATTCCAGCTCTAATAGCGTATACNAAAGTTGTTGTGGTTAAAAAGCTCGTAGTTGGATCTCAGTTCTGGTCAG-GCGGTCCACTTGCCAGTGGTTACTGTTTGGCCGAACACTTTATCGAC-----TCTGTCTACGGTACTCTTAACCGAGCGTCGTA-GGCGATCGATACGTTTACTTTGAAAAAATTAGAGTGCTCAAAGCAGGC--TGTAAAAGCCCGAATAATGTTGCATGGAATAATGGAATAGGACCTCGGTTCTATTTTGTTGGTCTTCGGAA---TCCGAGGTAATGATTAAGAGGGACAGACGGGGGCATTCGTATTGCGACGCTaGAGGTGAAATTCTTGGACCGTTGCAAGACGAACTAAAGCGAAGGCATTTGCCAAGAATGTTTTCATTAATCAAGAACGAAAGTTAGCGGATCGAAGGCGATCAGATACCGCCCTAGTGCTAACCATAAACGATGCCAACCAGTAATATGCCTGAGTTCCTTAAATGACTCGGCATGGGACTTCCGGGAAACCAAAGTCTTTCGGTTCCAGGGGAAGTATGGTTGCAAAGCTGAAACTTAAAGAAATTGACGGAAGGGCACCACCAGGAGTGGAGCCTGCGGCTTAATTTGACTCAACACGGGAAAACTCACCCGGCCCGGACACTGGAAGGATTGACAGATTGAGAGCTCTTTCTTGATTCAGTGGGTGGTGGCGCATGGCCGTTCTTAGTTGGTGGAGTGATTTGTCTGGTTAATTCCGATAACGAACGAGACTCTAGCCTACTAAATAGATTGTCGGCTT-ACAAACGCCG------GCAAGACTTCTTAGAGGGACAGGCGGTGATTCAACCGCACGAAACAGAGCAATAACAGGTCTGTGATGCCCTTAGATGTCCGGGGCCGCACGCGCGCTACACTGAAGTGATCAACGCGCATTTTGA--AACCTACTCTGTCAAGAGTGGGAAACCCAATGAACCTTCTTCGTGATTGGGATTGTGGTTTGTAATTATACCACATGAACGAGGAATTCCCAGTAAGCGCGAGTCATAAGCTCGCGTTGATTACGTCCCTGCCCTTTGTACACACCGCCCGTCGCTACTACCGATTGAATGTTTTAGTGAGGTCTTCGGACCGGCCGGCGCAgTCATTCTT---GTAGTGACAGCGCTGTGTTTGGAAAGATGCCCAAACTTGAACATTTAGAGGAAgTAAAAGTCGTAACaaGgtTTCCGT
>R45_3
CGTGTCAGTACATGCCGTATTAAGGCGAAACCGCGAATGGCTCATTAAATCAGTTACGGTTCCTTAGATGTTGACTATTTACATGGATAACTGTGGAAAATCTAGAGCTAATACATGGACAAAAGCTTTGACCTTAAC--GGAAAAAGCGCATTTATTAGACCAAGACCAATGGG---------TTCGTTTCGGCGATACCCTCT-TTGTGGTGACTCTGGATAACTATTGCTAATCGCATGGCCTATGAGCCGGCGATGAaTCTTTCAAGTGTCTGCCTTAtCAACTGTCGATGGTAGGTTATGCGCCTACCATGGTTGTAACGGGTAACGGGGAATCAGGGTTCGATTCCGGAGAGGGGGCATGAGAATTGGCCACCACatCCAagGAaggCAGCAGGCGCGCAaaTTACCCAATCCCAGaacGGGGAGGTAGTGACGAAAAATAACAATACGGGACTCTTATGAGGCCCCGTAATTGGAATGAGAACAATCTAAATCCTTTAACGAGGATCTATTAGAGGGCAAGTCTGGTGCCAGCAGCCGCGGTAATTCCAGCTCTAATAGCGTATACTAAAGTTGTTGTGGTTAAAAAGCTCGTAGTTGGATCTCAGTTCTGGTCAT-TGGGTCCACTTGCCAGTGGTTACTCAGTGGCCGAACACTTTATCGAC-----TCTGTCTACGGTACTCTTAACCGAGCGTCGTA-GGCgATCGATACGTTTACTTTGAAAAAATTAGAGTGCTCAAAGCAGGC--TTGAAAAGCCCGAATAATGTTGCATGGAATAATGGAATAGGACCTCGGTTCTATTTTGTTGGTCTTCGGAA---TCCGAGGTAATGATTAAGAGGGACAGACGGGGGCATTCGTATTGCGACGCTagAGGTGAAATTCTTGGACCGTTGCAAGACGAACTAAAGCGAAGGCATTTGCCAAGAATGTTTTCATTAATCAAGAACGAAAGTTAGCGGATCGAAGGCGATCAGATACCGCCCTAGTGCTAACCATAAACGATGCCAACCAGTAATATGCCTGAGTTCCTTAAATGACTCGGCATGGGACTTCCGGGAAACCAAAGTCTTTCGGTTCCAGGGGAAGTATGGTTGCAAAGCTGAAACTTAAAGAAATTGACGGAAGGGCACCACCAGGAGTGGAGCCTGCGGCTTAATTTGACTCAACACGGGAAAACTCACCCGGCCCGGACACTGGAAGGAtTGACAGATTGAGAGCTCTTTCTTGATTCAGTGGGTGGTGGCGCATGGCCGTTCTTAGTTGGTGGAGTGATTTGTCTGGTTAATTCCGATAACGAACGAGACTCTAGCCTACTAAATAGATTGTCGGCTT-ACAAACGCCG------GCAAGACTTCTTAGAGGGACAGGCGGTGATTCAACCGCACGAAACAGAGCAATAACAGGTCTGTGATGCCCTTAGATGTCCGGGGCCGCACGCGCGCTACACTGAAGTGATCAACGCGCATTTTGA--AACCTACTCTGTCAAGAGTGGGAAACCCAATGAACCTTCTTCGTGATTGGGATTGTGGTTTGTAATTATACCACATGAACGAGGAATTCCCAGTAAGCGCGAGTCATAAGCTCGCGTTGATTACGTCCCTGCCCTTTGTACACACCGCCCGTCGCTACTACCGATTGAATGTTTTAGTGAGGTCTTCGGACCGGCCGGCGCAgTCATTCTT---GTAGTGACAGCGCTGTGTTTGGAAAGATGCCCAAACTTGAACATTTAgAGGAAGTAAAAGTCGTAACAAGGTTTCCGT
>R45_4
CGTGTCAGTACATGCCGTATTAAGGCGAAACCGCGAATGGCTCATTAAATCAGTTACGGTTCCTTAGATGTTGACTATTTACATGGATAACTGTGGAAAATCTAGAGCTAATACATGGACAAAAGCTTTGACCTTAAC--GGAAAAAGCGCATTTATTAGACCAAGACCAATGGG---------TTCGTTTCGGCGATACCCTCT-TTGTGGTGACTCTGGATAACTATTGCTAATCGCATGGCCTATGAGCCGGCGATGANTCTTTCAAGTGTCTGCCTTATCAACTGTCGATGGTAGGTTATGCGCCTACCATGGTTGTAACGGGTAACGGGGAATCAGGGTTCGATTCCGGAGAGGGGGCATGAGAATTGGCCACCACatCCAagGAAggCAGCaGGCGCGCAaaTTACCCAATCCCAGAACGGGGAGGTAGTGACGAAAAATAACAATACGGGACTCTTATGAGGCCCCGTAATTGGAATGAGAACAATCTAAATCCTTTAACGAGGATCTATTAGAGGGCAAGTCTGGTGCCAGCAGCCGCGGTAATTCCAGCTCTAATAGCGTATACTAAAGTTGTTGTGGTTAAAAAGCTCGTAGTTGGATCTCAGTTCTGGTCAT-TGGGTCCACTTGCCAGTGGTTACTCAGTGGCCGAACACTTTATCGAC-----TCTGTCTACGGTACTCTTAACCGAGCGTCGTA-GGCGATCGATACGTTTACTTTGAAAAAATTAGAGTGCTCAAAGCAGGC--TTGAAAAGCCCGAATAATGTTGCATGGAATAATGGAATAGGACCTCGGTTCTATTTTGTTGGTCTTCGGAA---TCCGAGGTAATGATTAAGAGGGACAGACGGGGGCATTCGTATTGCGACGCTagAGGTGAAATTCTTGGACCGTTGCAAGACGAACTAAAGCGAAGGCATTTGCCAAGAATGTTTTCATTAATCAAGAACGAAAGTTAGCGGATCGAAGGCGATCAGATACCGCCCTAGTGCTAACCATAAACGATGCCAACCAGTAATATGCCTGAGTTCCTTAAATGACTCGGCATGGGACTTCCGGGAAACCAAAGTCTTTCGGTTCCAGGGGAAGTATGGTTGCAAAGCTGAAACTTAAAGAAATTGACGGAAGGGCACCACCAGGAGTGGAGCCTGCGGCTTAATTTGACTCAACACGGGAAAACTCACCCGGCCCGGACACTGGAAGGAtTGACAGATTGAGAGCTCTTTCTTGATTCAGTGGGTGGTGGCGCATGGCCGTTCTTAGTTGGTGGAGTGATTTGTCTGGTTAATTCCGATAACGAACGAGACTCTAGCCTACTAAATAGATTGTCGGCTT-ACAAACGCCG------GCAAGACTTCTTAGAGGGACAGGCGGTGATTCAACCGCACGAAACAGAGCAATAACAGGTCTGTGATGCCCTTAGATGTCCGGGGCCGCACGCGCGCTACACTGAAGTGATCAACGCGCATTTTGA--AACCTACTCTGTCAAGAGTGGGAAACCCAATGAACCTTCTTCGTGATTGGGATTGTGGTTTGTAATTATACCACATGAACGAGGAATTCCCAGTAAGCGCGAGTCATAAGCTCGCGTTGATTACGTCCCTGCCCTTTGTACACACCGCCCGTCGCTACTACCGATTGAATGTTTTAGTGAGGTCTTCGGACCGGCCGGCGCAgTCATTCTT---GTAGTGACAGCGCTGTGTTTGGAAAGATGCCCAAACTTGAACATTTAgAGGAAGTAAAAGTCGTAACAAGGTTTCCGT
>R57_2
CGTGTCAGTACATGCCGTATTAAGGCGAAACCGCGAATGGCTCATTAAATCAGTTACGGTTCCTTAGATGTTGACTATTTACATGGATAACTGTGGAAAATCTAGAGCTAATACATGGACAAAAGCTTTGACCTTAAC--GGAAAAAGCGCATTTATTAGACCAAGACCAATGGG---------TTCGTTTCGGCGATACCCTCT-TTGTGGTGACTCTGGATAACTATTGCTAATCGCATGGCCTATGAGCCGGCGATGAATCTTTCAAGTGTCTGCCTTATCAACTGTCGATGGTAGGTTATGCGCCTACCATGGTTGTAACGGGTAACGGGGAATCAGGGTTCGATTCCGGAGAGGGGGCATGAGAATTGGCCACCACATCCAAGGAAGGCAGCAGGCGCGCAAATTACCCAATCCCAGAACGGGGAGGTAGTGACGAAAAATAACAATACGGGACTCTTATGAGGCCCCGTAATTGGAATGAGAACAATCTAAATCCTTTAACGAGGATCTATTAGAGGGCAAGTCTGGTGCCAGCAGCCGCGGTAATTCCAGCTCTAATAGCGTATACTAAAGTTGTTGTGGTTAAAAAGCTCGTAGTTGGATCTCAGTTCTGGTCAT-TGGGTCCACTTGCCAGTGGTTACTCAGTGGCCGAACACTTTATCGAC-----TCTGTCTACGGTACTCTTAACCGAGCGTCGTA-GGCGATCGATACGTTTACTTTGAAAAAATTAGAGTGCTCAAAGCAGGC--TTGAAAAGCCCGAATAATGTTGCATGGAATAATGGAATAGGACCTCGGTTCTATTTTGTTGGTCTTCGGAA---TCCGAGGTAATGATTAAGAGGGACAGACGGGGGCATTCGTATTGCGACGCTAGAGGTGAAATTCTTGGACCGTTGCAAGACGAACTAAAGCGAAGGCATTTGCCAAGAATGTTTTCATTAATCAAGAACGAAAGTTAGCGGATCGAAGGCGATCAGATACCGCCCTAGTGCTAACCATAAACGATGCCAACCAGTAATATGCCTGAGTTCCTTAAATGACTCGGCATGGGACTTCCGGGAAACCAAAGTCTTTCGGTTCCAGGGGAAGTATGGTTGCAAAGCTGAAACTTAAAGAAATTGACGGAAGGGCACCACCAGGAGTGGAGCCTGCGGCTTAATTTGACTCAACACGGGAAAACTCACCCGGCCCGGACACTGGAAGGATTGACAGATTGAGAGCTCTTTCTTGATTCAGTGGGTGGTGGCGCATGGCCGTTCTTAGTTGGTGGAGTGATTTGTCTGGTTAATTCCGATAACGAACGAGACTCTAGCCTACTAAATAGATTGTCGGCTT-ACAAACGCCG------GCAAGACTTCTTAGAGGGACAGGCGGTGATTCAACCGCACGAAACAGAGCAATAACAGGTCTGTGATGCCCTTAGATGTCCGGGGCCGCACGCGCGCTACACTGAAGTGATCAACGCGCATTTTGA--AACCTACTCTGTCAAGAGTGGGAAACCCAATGAACCTTCTTCGTGATTGGGATTGTGGTTTGTAATTATACCACATGAACGAGGAATTCCCAGTAAGCGCGAGTCATAAGCTCGCGTTGATTACGTCCCTGCCCTTTGTACACACCGCCCGTCGCTACTACCGATTGAATGTTTTAGTGAGGTCTTCGGACCGGCCGGCGCAGTCATTCTT---GTAGTGACAGCGCTGTGTTTGGAAAGATGCCCAAACTTGAACATTTAGAGGAAGTAAAAGTCGTAACAAGGTTTCCGT
>R8_10_2
CGTGTCAGTACATGCCGTATTAAGGCGAAACCGCGAATGGCTCATTAAATCAGTTACGGTTCCTTAGATGTTGACTATTTACATGGATAACTGTGGAAAATCTAGAGCTAATACATGGACAAAAGCTTTGACCTTAAC--GGAAAAAGCGCATTTATTAGACCAAGACCAATGGG---------TTCGTTTCGGCGATACCCTCT-TTGTGGTGACTCTGGATAACTATTGCTAATCGCATGGCCTATGAGCCGGCGATGAATCTTTCAAGTGTCTGCCTTATCAACTGTCGATGGTAGGTTATGCGCCTACCATGGTTGTAACGGGTAACGGGGAATCAGGGTTCGATTCCGGAGAGGGGGCATGAGAATTGGCCACCACATCCAAGGAAGGCAGCAGGCGCGCAAATTACCCAATCCCAGAACGGGGAGGTAGTGACGAAAAATAACAATACGGGACTCTTATGAGGCCCCGTAATTGGAATGAGAACAATCTAAATCCTTTAACGAGGATCTATTAGAGGGCAAGTCTGGTGCCAGCAGCCGCGGTAATTCCAGCTCTAATAGCGTATACTAAAGTTGTTGTGGTTAAAAAGCTCGTAGTTGGATCTCAGTTCTGGTCAG-GCGGTCCACTTGCCAGTGGTTACTGTTTGGCCGAACACTTTATCGAC-----TCTGTCTACGGTACTCTTAACCGAGCGTCGTA-GGCGATCGATACGTTTACTTTGAAAAAATTAGAGTGCTCAAAGCAGGC--TGTAAAAGCCCGAATAATGTTGCATGGAATAATGGAATAGGACCTCGGTTCTATTTTGTTGGTCTTCGGAA---TCCGAGGTAATGATTAAGAGGGACAGACGGGGGCATTCGTATTGCGACGCTAGAGGTGAAATTCTTGGACCGTTGCAAGACGAACTAAAGCGAAGGCATTTGCCAAGAATGTTTTCATTAATCAAGAACGAAAGTTAGCGGATCGAAGGCGATCAGATACCGCCCTAGTGCTAACCATAAACGATGCCAACCAGTAATATGCCTGAGTTCCTTAAATGACTCGGCATGGGACTTCCGGGAAACCAAAGTCTTTCGGTTCCAGGGGAAGTATGGTTGCAAAGCTGAAACTTAAAGAAATTGACGGAAGGGCACCACCAGGAGTGGAGCCTGCGGCTTAATTTGACTCAACACGGGAAAACTCACCCGGCCCGGACACTGGAAGGATTGACAGATTGAGAGCTCTTTCTTGATTCAGTGGGTGGTGGCGCATGGCCGTTCTTAGTTGGTGGAGTGATTTGTCTGGTTAATTCCGATAACGAACGAGACTCTAGCCTACTAAATAGATTGTCGGCTT-ACAAACGCCG------GCAAGACTTCTTAGAGGGACAGGCGGTGATTCAACCGCACGAAACAGAGCAATAACAGGTCTGTGATGCCCTTAGATGTCCGGGGCCGCACGCGCGCTACACTGAAGTGATCAACGCGCATTTTGA--AACCTACTCTGTCAAGAGTGGGAAACCCAATGAACCTTCTTCGTGATTGGGATTGTGGTTTGTAATTATACCACATGAACGAGGAATTCCCAGTAAGCGCGAGTCATAAGCTCGCGTTGATTACGTCCCTGCCCTTTGTACACACCGCCCGTCGCTACTACCGATTGAATGTTTTAGTGAGGTCTTCGGACCGGCCGGCGCAGTCATTCTT---GTAGTGACAGCGCTGTGTTTGGAAAGATGCCCAAACTTGAACATTTAGAGGAAGTAAAAGTCGTAACAAGGTTTCCGT
>R8_20_2
CGTGTCAGTACATGCCGTATTAAGGCGAAACCGCGAATGGCTCATTAAATCAGTTACGGTTCCTTAGATGTTGACTATTTACATGGATAACTGTGGAAAATCTAGAGCTAATACATGGACAAAAGCTTTGACCTTAAC--GGAAAAAGCGCATTTATTAGACCAAGACCAATGGG---------TTCGTTTCGGCGATACCCTCT-TTGTGGTGACTCTGGATAACTATTGCTAATCGCATGGCCTATGAGCCGGCGATGAATCTTTCAAGTGTCTGCCTTATCAACTGTCGATGGTAGGTTATGCGCCTACCATGGTTGTAACGGGTAACGGGGAATCAGGGTTCGATTCCGGAGAGGGGGCATGAGAATTGGCCACCACATCCAAGGAAGGCAGCAGGCGCGCAAATTACCCAATCCCAGAACGGGGAGGTAGTGACGAAAAATAACAATACGGGACTCTTATGAGGCCCCGTAATTGGAATGAGAACAATCTAAATCCTTTAACGAGGATCTATTAGAGGGCAAGTCTGGTGCCAGCAGCCGCGGTAATTCCAGCTCTAATAGCGTATACTAAAGTTGTTGTGGTTAAAAAGCTCGTAGTTGGATCTCAGTTCTGGTCAG-GCGGTCCACTTGCCAGTGGTTACTGTTTGGCCGAACACTTTATCGAC-----TCTGTCTACGGTACTCTTAACCGAGCGTCGTA-GGCGATCGATACGTTTACTTTGAAAAAATTAGAGTGCTCAAAGCAGGC--TGTAAAAGCCCGAATAATGTTGCATGGAATAATGGAATAGGACCTCGGTTCTATTTTGTTGGTCTTCGGAA---TCCGAGGTAATGATTAAGAGGGACAGACGGGGGCATTCGTATTGCGACGCTAGAGGTGAAATTCTTGGACCGTTGCAAGACGAACTAAAGCGAAGGCATTTGCCAAGAATGTTTTCATTAATCAAGAACGAAAGTTAGCGGATCGAAGGCGATCAGATACCGCCCTAGTGCTAACCATAAACGATGCCAACCAGTAATATGCCTGAGTTCCTTAAATGACTCGGCATGGGACTTCCGGGAAACCAAAGTCTTTCGGTTCCAGGGGAAGTATGGTTGCAAAGCTGAAACTTAAAGAAATTGACGGAAGGGCACCACCAGGAGTGGAGCCTGCGGCTTAATTTGACTCAACACGGGAAAACTCACCCGGCCCGGACACTGGAAGGATTGACAGATTGAGAGCTCTTTCTTGATTCAGTGGGTGGTGGCGCATGGCCGTTCTTAGTTGGTGGAGTGATTTGTCTGGTTAATTCCGATAACGAACGAGACTCTAGCCTACTAAATAGATTGTCGGCTT-ACAAACGCCG------GCAAGACTTCTTAGAGGGACAGGCGGTGATTCAACCGCACGAAACAGAGCAATAACAGGTCTGTGATGCCCTTAGATGTCCGGGGCCGCACGCGCGCTACACTGAAGTGATCAACGCGCATTTTGA--AACCTACTCTGTCAAGAGTGGGAAACCCAATGAACCTTCTTCGTGATTGGGATTGTGGTTTGTAATTATACCACATGAACGAGGAATTCCCAGTAAGCGCGAGTCATAAGCTCGCGTTGATTACGTCCCTGCCCTTTGTACACACCGCCCGTCGCTACTACCGATTGAATGTTTTAGTGAGGTCTTCGGACCGGCCGGCGCAGTCATTCTT---GTAGTGACAGCGCTGTGTTTGGAAAGATGCCCAAACTTGAACATTTAGAGGAAGTAAAAGTCGTAACAAGGTTTCCGT
>SsBl01
CGTGTCAGTACATGCCGCATTAAGGCGAAACCGCGAATGGCTCATTAAATCAGTTACGGTTCCTTAGATGTTGACTATTTACATGGATAACTGTGGAAAATCTAGAGCTAATACATGCACAAAAGCTTTGACCTTAAC--GGAAAAAGCGCATTTATTAGACCAAGACCAATGGG---------TTCGCTTCGGTGATACCCTCT-TTGTGGTGACTCTGGATAACTATTGCTAATCGCATGGCCTATGAGCCGGCGATGAATCTTTCAAGTGTCTGCCTTATCAACTGTCGATGGTAGGTTATGCGCCTACCATGGTTGTAACGGGTAACGGGGAATCAGGGTTCGATTCCGGAGAGGGGGCATGAGAATTGGCCACCACATCCAAGGAAGGCAGCAGGCGCGCAAATTACCCAATCCCAGAACGGGGAGGTAGTGACGAAAAATAACAATACGGGACTCTTATGAGGCCCCGTAATTGGAATGAGAACAATCTAAATCCTTTAACGAGGATCTATTAGAGGGCAAGTCTGGTGCCAGCAGCCGCGGTAATTCCAGCTCTAATAGCGTATACTAAAGTTGTTGTGGTTAAAAAGCTCGTAGTTGGATCTCAGTTCTAGTCAG-ACGGTCCACTTGCCAGTGGCTACTGTCTGGCTGAACACTTTATCGAC-----TCTGTCTACGGTACTCTTAACCGAGCGTCGTA-GGCGATCGATACGTTTACTTTGAAAAAATTAGAGTGCTCAAAGCAGGC--TTTAAAAGCCCGAATAATGTTGCATGGAATAATGGAATAGGACCTCGGTTCTATTTTGTTGGTCTTCGGAA---TCCGAGGTAATGATTAAGAGGGACAGACGGGGGCATTCGTATTGCGACGCTAGAGGTGAAATTCTTGGACCGTTGCAAGACGAACTAAAGCGAAGGCATTTGCCAAGAATGTTTTCATTAATCAAGAACGAAAGTTAGCGGATCGAAGGCGATCAGATACCGCCCTAGTGCTAACCATAAACGATGCCAACCAGTAATATGCCTGAGTTCCTTAAATGACTCGGCATGGGACTTCCGGGAAACCAAAGTCTTTCGGTTCCAGGGGAAGTATGGTTGCAAAGCTGAAACTTAAAGAAATTGACGGAAGGGCACCACCAGGAGTGGAGCCTGCGGCTTAATTTGACTCAACACGGGAAAACTCACCCGGCCCGGACACTGGAAGGATTGACAGATTGAGAGCTCTTTCTTGATTCAGTGGGTGGTGGCGCATGGCCGTTCTTAGTTGGTGGAGTGATTTGTCTGGTTAATTCCGATAACGAACGAGACTCTAGCCTATTAAATAGATCGTCGGCTT-ACAAACGCCG------GCGAGACTTCTTAGAGGGACAGGCGGTGATTCAACCGCACGAAACAGAGCAATAACAGGTCTGTGATGCCCTTAGATGTCCGGGGCCGCACGCGCGCTACACTGAAGTGATCAACGCGCATTTTGA--AACCTACTCTGTCAAGAGTGGGAAACCCAATGAACCTTCTTCGTGATTGGGATTGTGGTTTGTAATTATACCACATGAACGAGGAATTCCCAGTAAGCGCGAGTCATAAGCTCGCGTTGATTACGTCCCTGCCCTTTGTACACACCGCCCGTCGCTACTACCGATTGAATGTTTTAGTGAGGTCTTCGGACCGGCCGGCGCAGTCATTCTC---GTAGTGACAGCGCTGTGTTTGGAAAGATGCCCAAACTTGAACATTTAGAGGAAGTAAAAGTCGTAACAAGGTTTCCGT
>SsBl02
CGTGTCAGTACATGCCGCATTAAGGCGAAACCGCGAATGGCTCATTAAATCAGTTACGGTTCCTTAGATGTTGACTATTTACATGGATAACTGTGGAAAATCTAGAGCTAATACATGCACAAAAGCTTTGACCTTAAC--GGAAAAAGCGCATTTATTAGACCAAGACCAATGGG---------TTCGCTTCGGTGATACCCTCT-TTGTGGTGACTCTGGATAACTATTGCTAATCGCATGGCCTATGAGCCGGCGATGAATCTTTCAAGTGTCTGCCTTATCAACTGTCGATGGTAGGTTATGCGCCTACCATGGTTGTAACGGGTAACGGGGAATCAGGGTTCGATTCCGGAGAGGGGGCATGAGAATtGGCCACCACATCCAAGGAAGGCAGCAGGCGCGCAAATTACCCAATCCCAGAACGGGGAGGTAGTGACGAAAAATAACAATACGGGACTCTTATGAGGCCCCGTAATTGGAATGAGAACAATCTAAATCCTTTAACGAGGATCTATTAgAGGGCAAGTCTGGTGCCAGCAGCCGCGGTAATTCCAGCTCTAATAGCGTATACtAAAGTTGTTGTGGTTAAAAAGCTCGTAGTTGGATCTCAGTTCTAGTCAg-ACGGTCCACTTGCCAGTGGCTACTGTCTGGCTGAACACTTTATCGAC-----TCTGTCTACGGTACTCTTAACCGAGCGTCGTA-GGCGATCGATACgTTTACTTTGAAAAAATTAgAGTGCTCAAAGCAGGC--TTTAAAAGCCCGAATAATGTTGCATGGAATAATGGAATAGGACCTCGGTTCTATTTTGTTGgTCTTCGgAA---TCCGAGGTAATGATTAAgAGGGACAGACGGGGGCATTCGTATTGCGACGCTAgAGGTGAAATTCTTGGACCGTTGCAAGACGAACTAAAGCGAAGGCATTTGCCAAGAATGTTTTCATTAATCAAGAACGAAAGTTAGCGGATCGAAGGCGATCAGATACCGCCCTAGTGCTAACCATAAACGATGCCAACCAGTAATATGCCTGAGTTCCTTAAATGACTCGGCATGGGACTTCCGGGAAACCAAAGTCTTTCGGTTCCAGGGGAAGTATGGTTGCAAAGCTGAAACTTAAAGAAATTGACGGAAGGGCACCACCAGGAGTGGAGCCTGCGGCTTAATTTGACTCAACACGGGAAAACTCACCCGGCCCGGACACTGGAAGGATTGACAGATTGAGAGCTCTTTCTTGATTCAGTGGGTGGTGGCGCATGGCCGTTCTTAGTTGGTGGAGTGATTTGTCTGGTTAATTCCGATAACGAACGAGACTCTAGCCTATTAAATAgATCGTCGGCTT-ACAAACGCCG------GCGAGACTTCTTAGAGGGACAGGCGGTGATTCAACCGCACGAaACAGAGCAATAACAGGTCTGTGATGCCCTTAGATGTCCGGGGCCGCACGCGCGCTACACTGAAgTGATCAACGCGCATTTTGA--AACCTACTCTGTCAAGAGTGGGAAACCCAATGAACCTTCTTCGTGATTGGGATTGTGGTTTGTAATTATACCACATGAACGAGGAATTCCCAGTAAGCGCGAGTCATAAGCTCGCGTTGATTACGTCCCTGCCCTTTGTACACACCGCCCGTCGCTACTACCGATTGAATGTTTTAGTGAGGTCTTCGGACCGGCCGGCGCAGTCATTCTC---GTAGTGACAGCGCTGTGTTTGGAAAGAtGCCCAAACTTGAACATTTAGAGGAAGTAAAAGTCGTAACAAGGTTTCCGT
>SsBl05
CGTGTCAGTACATGCCGCATTAAGGCGAAACCGCGAATGGCTCATTAAATCAGTTACGGTTCCTTAGATGTTGACTATTTACATGGATAACTGTGGAAAATCTAGAGCTAATACATGCACAAAAGCTTTGACCTTAAC--GGAAAAAGCGCATTTATTAGACCAAGACCAATGGG---------TTCGCTTCGGTGATACCCTCT-TTGTGGTGACTCTGGATAACTATTGCTAATCGCATGGCCTATGAGCCGGCGATGAATCTTTCAAGTGTCTGCCTTATCAACTGTCGATGGTAGGTTATGCGCCTACCATGGTTGTAACGGGTAACGGGGAATCAGGGTTCGATTCCGGAGAGGGGGCATGAGAATTGGCCACCACatCCAAgGAAGgCAGCAGGCGCGCAaaTTACCCAATCCCAGAAcGGGGaGGTaGTGACGAAAAATAACAATACGGGACTCTTATGAGGCCCCGTAATTGGAATGAGAACAATCTAAATCCTTTAACGAGGATCTATTAGAGGGCAAGTCTGGTGCCAGCAGCCGCGGTAATTCCAGCTCTAATAGCGTATACTAAAGTTGTTGTGGTTAAAAAGCTCGTAGTTGGATCTCAGTTCTAGTCAG-ACGGTCCACTTGCCAGTGGCTACTGTCTGGCTGAACACTTTATCGAC-----TCTGTCTACGGTACTCTTAACCGAGCGTCGTA-GGCgATCGATACGTTTACTTTGAAAAAATTAGAGTGCTCAAAGCAGGC--TTTAAAAGCCCGAATAATGTTGCATGGAATAATGGAATAGGACCTCGGTTCTATTTTGTTGGTCTTCGGAA---TCCGAGGTAATGATTAAGAGGGACAGACGGGGGCATTCGTATTGCGACGCTagAGGTGAAATTCTTGGACCGTTGCAAGACGAACTAAAGCGAAGGCATTTGCCAAGAATGTTTTCATTAATCAAGAACGAAAGTTAGCGGATCGAAGGCGATCAGATACCGCCCTAGTGCTAACCATAAACGATGCCAACCAGTAATATGCCTGAGTTCCTTAAATGACTCGGCATGGGACTTCCGGGAAACCAAAGTCTTTCGGTTCCAGGGGAAGTATGGTTGCAAAGCTGAAACTTAAAGAAATTGACGGAAGGGCACCACCAGGAGTGGAGCCTGCGGCTTAATTTGACTCAACACGGGAAAACTCACCCGGCCCGGACACTGGAAGGATTGACAGATTGAGAGCTCTTTCTTGATTCAGTGGGTGGTGGCGCATGGCCGTTCTTAGTTGGTGGAGTGATTTGTCTGGTTAATTCCGATAACGAACGAGACTCTAGCCTATTAAATAGATCGTCGGCTT-ACAAACGCCG------GCGAGACTTCTTAGAGGGACAGGCGGTGATTCAACCGCACGAAACAGAGCAATAACAGGTCTGTGATGCCCTTAGATGTCCGGGGCCGCACGCGCGCTACACTGAAGTGATCAACGCGCATTTTGA--AACCTACTCTGTCAAGAGTGGGAAACCCAATGAACCTTCTTCGTGATTGGGATTGTGGTTTGTAATTATACCACATGAACGAGGAATTCCCAGTAAGCGCGAGTCATAAGCTCGCGTTGATTACGTCCCTGCCCTTTGTACACACCGCCCGTCGCTACTACCGATTGAATGTTTTAGTGAGGTCTTCGGACCGGCCGGCGCAGTCATTCTC---GTAGTGACAGCGCTGTGTTTGGAAAGATGCCCAAACTTGAACATTTAGAGGAAGTAAAAGTCGTAACAAGGTTTCCGT
