# Supplementary material for: Unexpected diversity in the host-generalist oribatid mite Paraleius leontonychus (Oribatida, Scheloribatidae) phoretic on Palearctic bark beetles
Source: PeerJ. 2020 Sep 11;8:e9710. doi: 10.7717/peerj.9710 (PMC7489242; doi:10.7717/peerj.9710)
Supplement: Supplemental Information 6 [file peerj-08-9710-s006.fas]

>DpGU1
CCAAGGAGTCTAACATGTGCGCGAGTCACTCAGTCTTGACTAGGCTAGAGAGGCGCAATGAAAGTAAATTTTGTATGTTACGATCCTCATGCCGGCTATTGTGCCTTGGTGCGGTAGCGGTGAGGCGCAGTAACAGCCCGCCAGTTCCATTTGTTAGTGGTGTGGCGGAGTTGTAGCGTACACGTTGGTACCCGAAAGATGGTGAACTATGCTTGGGCAAGACGAAGCCAGAGGAAACTCTGGTGGAGGTCTGTAGCGATTCTGACGTGCAAATCGATCGTCAGACCTGAGTATAGGGGCGAAAGACTAATCGAACCATC
>DpGU2
CCAAGGAGTCTAACATGTGCGCGAGTCACTCAGTCTTGACTAGGCTAGAGAGGCGCAATGAAAGTAAATTTTGTATGTTACGATCCTCATGCCGGCTATTGTGCCTTGGTGCGGTAGCGGTGAGGCGCAGTAACAGCCCGCCAGTTCCATTTGTTAGTGGTGTGGCGGAGTTGTAGCGTACACGTTGGTACCCGAAAGATGGTGAACTATGCTTGGGCAAGACGAAGCCAGAGGAAACTCTGGTGGAGGTCTGTAGCGATTCTGACGTGCAAATCGATCGTCAGACCTGAGTATAGGGGCGAAAGACTAATCGAACCATC
>Pop09_14
ccAAGGAGTcTAACATGTGCGCGAGTCACTCGGTCTTGTTTAGGCCAGAgAGGCGCAATGAAAGTAAATTTGCTAAGTTACGATCCGTTCGC----GGTCATTCCTC--GTGGGTGACGGAGCGGCGCAGTAACAGCCCGCCAATTCCGTTTATCAACGGGCTGGCGGAGTTGTAGCGTACACGTTGGTACCCGAAAGATGGTGAACTATGCTTGGGCAAGACGAAGCCAGAGGAAACTCTGGTGGAGGTCTGTAGCGATTCTGACGTGCAAATCGATCGTCAGACCTGAGTATAGGGGCGAAAGACTAATCGAACCAtC
>Pop10_03
ccaAGgAgtCTAACatGTGCGCGAGTCACTCGGTCTTGTTTAGGCCAGAGAGGCGCAATGAAAGTAAATTTGCTAAGTTACGATCCGTTCGC----GGTCATTCCTC--GTGGGTGACGGAGCGGCGCAGTAACAGCCCGCCAATTCCGTTTATCAACGGGCTGGCGGAGTTGTAGCGTACACGTTGGTACCCGAAAGATGGTGAACTATGCTTGGGCAAGACGAAGCCAGAGGAAACTCTGGTGGAGGTCTGTAGCGATTCTGACGTGCAAATCGATCGTCAGACCTGAGTATAGGGGCGAAAGACTAATCGAACCATC
>Pop10_05
ccaaGGAGtcTAACATGTGCGCGAGTCACTCGGTCTTGTTTAGGCCAGAGAGGCGCAaTGAAAGTAAATTTGCTAAGTTACGATCCGTTCGC----GGTCATTCCTC--GTGGGTGACGGAGCGGCGCAGTAACAGCCCGCCAATTCCGTTTATCAACGGGCTGGCGGAGTTGTAGCGTACACGTTGGTACCCGAAAGATGGTGAACTATGCTTGGGCAAGACGAAGCCAGAGGAAACTCTGGTGGAGGTCTGTAGCGATTCTGACGTGCAAATCGATCGTCAGACCTGAGTATAGGGGCGAAAGACTAATCGAACCATC
>Pop39B_05
CCAAGGAGTCTAACATGTGCGCGAGTCACTCGGTCTTGTTTAGGCCAGAGAGGCGCAATGAAAGTAAAtTTGCTAAGTTACGATCCGTTCGC----GGTCATTCCTC--GTGGGTGAcGGaGCGGCGCagTAACAGCCCGCCAATTCCGTTTATCAACGGGCTGGCGGagTTGTAGCGTACACGTTGGTACCCGAAAGAtGGTGAACTATGCTTGGGCAAgAcGAAGCCAGAGGAAACTCTGGtGGAGGTCTGTAGCGATTCTGACGTGCAAATCGATCGTCAGACCTGAGTATAGGGGCGAAAGAcTAATCGAACCATC
>Pop39B_14
CCAAGGAGTCTAACATGTGCGCGAGTCACTCGGTCTTGTTTAGGCCAGAGAGGCGCAATGAAAGTAAATTTGCTAAGTTACGATCCGTTCGC----GGTCATTCCTC--GTGGGTGACGGAgCGGCGCAGTAACAGCCCGCCAATTCCGTTTATCAACGGGCTGGCGGAgTTGTAGCGTACACGTTGGTACCCGAAAGATGGTGAACTATGCTTGGGCAAGACGAAGCCAGAGGAAACTCTGGTGGAGGTCTGTAGCGATTCTGACGTGCAAATCGATCGTCAGACCTGAGTATAGGGGCGAAAGACTAATCGAACCAtC
>Pop39B_15
CCAAGGAGTCTAACATGTGCGCGAGTCACTCGGTCTTGTTTAGGCCAGAGAGGCGCAATGAAAGTAaaTTTGCTAAGTTACGATCCGTTCGC----GGTCATTCCTC--GTGGGTGACGGAgCGGCGCAgTAACAGCCCGCCAATTCCGTTTATCAACGGGCTGGCGGAGTTGTAGCGTACACGTTGGTACCCGAAAGATGGTGAACTATGCTTGGGCAAGACGAAGCCAGAGGAAACTCTGGTGGAGGTCTGTAGCGATTCTGACGTGCAAATCGATCGTCAGACCTGAGTATAGGGGCGAAAGACTAATCGAACCAtC
>Pop09_21
CcaagGAGTCTAACAtGTGCGCGAGTCACTCGGTCTTGCTTAgGCCAGAgAGGCGCAATGAAAGTAAATTTGCTAAGTTACGATCCGTATGC----GGTCATTCCTT--GTGGGTGAcGGTGCGGCGCAGTAACAGCCCGCCAATTCCGTTTATCAACGGTCTGGCGGAGTTGTAGCGTACACGTTGGTACCCGAAAGATGGTGAACTATGCTTGGGCAAGACGAAGCCAGAGGAAACTCTGGTGGAGGTCTGTAGCGATTCTGACGTGCAAATCGATCGTCAGACCTGAGTATAGGGGCGAAAGACTAATCGAACCAtC
>Pop10_13
CCaaGGAGTCTAACATGTGCGCGAGTCACTCGGTCTTGCTTAGGCCAGAgAGGCGCAATGAAAGTAAATTTGCTAAGTTACGATCCGTATGC----GGTCATTCCTT--GTGGGTGACGGTGCGGCGCAGTAACAGCCCGCCAATTCCGTTTATCAACGGTCTGGCGGAGTTGTAGCGTACACGTTGGTACCCGAAAGATGGTGAACTATGCTTGGGCAAGACGAAGCCAGAGGAAACTCTGGTGGAGGTCTGTAGCGATTCTGACGTGCAAATCGATCGTCAGACCTGAGTATAGGGGCGAAAGACTAATCGAACCAtC
>Pop55B_01
CCaAGGAGTCTAACAtGTGCGCGAGTCACTCGGTCTTGCTTAGGCCAGAGAGGCGCAATGAAAGTAAATTTGCTAAGTTACGATCCGTATGC----GGTCATTCCTT--GTGGGTGACGGTGCGGCGCAGTAACAGCCCGCCAATTCCGTTTATCAACGGTCTGGCGGAGTTGTAGCGTACACGTTGGTACCCGAAAGATGGTGAACTATGCTTGGGCAAGACGAAGCCAGAGGAAACTCTGGTGGAGGTCTGTAGCGATTCTGACGTGCAAATCGATCGTCAGACCTGAGTATAGGGGCGAAAGACTAATCGAACCATC
>Pop55B_02
CCaaGGAGTCTAACATGTGCGCGAGTCACTCGGTCTTGCTTAGGCCAGAGAGGCGCAATGAAAGTAAATTTGCTAAGTTACGATCCGTATGC----GGTCATTCCTT--GTGGGTGACGGTGCGGCGCAGTAACAGCCCGCCAATTCCGTTTATCAACGGTCTGGCGGAGTTGTAGCGTACACGTTGGTACCCGAAAGATGGTGAACTATGCTTGGGCAAGACGAAGCCAGAGGAAACTCTGGTGGAGGTCTGTAGCGATTCTGACGTGCAAATCGATCGTCAGACCTGAGTATAGGGGCGAAAGACTAATCGAACCaTC
>Pop55B_03
CCaaGGAGTCTAACATGTGCGCGAGTCACTCGGTCTTgcTTaGgCCaGAgAGGCGCAATGAAAGTAAATTTGcTAAGTTACGATCcGtaTGc----ggTcaTtCCTt--GtGGGTGAcGGTGCGGCGCAGTAACAGCCCGCCAATTCCGTTTATCAACGGTCTGGCGGAGTTGTAGCGTACACGTTGGTACCCGAAAGATGGTGAACTATGCTTGGGCAAGACGAAGCCAGAGGAAACTCTGGTGGAGGTCTGTAGCGATTCTGACGTGCAAATCGATCGTCAGACCTGAGTATAGGGGCGAAAGACTAATCGAACCaTC
>Pop55B_04
CCaaGGAGTCTAACAtGTGCGCGAGTCACTCGGTCTTGCTTAGGCCAGAgAGGCGCAATGAAAGTAAATTTGCTAAGTTACGATCCGTATGC----GGTCATTCCTT--GTGGGTGACGGTGCGGCGCAGTAACAGCCCGCCAATTCCGTTTATCAACGGTCTGGCGGAGTTGTAGCGTACACGTTGGTACCCGAAAGATGGTGAACTATGCTTGGGCAAGACGAAGCCAGAGGAAACTCTGGTGGAGGTCTGTAGCGATTCTGACGTGCAAATCGATCGTCAGACCTGAGTATAGGGGCGAAAGACTAATCGAACCaTC
>SlR55_3
CCAAGGAGTCTAACATGTGCGCGAGTCACTCGGTCTTGCTTAGGCCAGAGAGGCGCAATGAAAGTAAATTTGCTAAGTTACGATCCGTATGC----GGTCATTCCTT--GTGGGTGACGGTGCGGCGCAGTAACAGCCCGCCAATTCCGTTTATCAACGGTCTGGCGGAGTTGTAGCGTACACGTTGGTACCCGAAAGATGGTGAACTATGCTTGGGCAAGACGAAGCCAGAGGAAACTCTGGTGGAGGTCTGTAGCGATTCTGACGTGCAAATCGATCGTCAGACCTGAGTATAGGGGCGAAAGACTAATCGAACCATC
>Pop09_28
CCaaGGAGTCTAaCAtGTGCGcGAGTCACTCGGTCTTGCTTAGGCCAGAGAGGCGCAATGAAAGTAAATTTGCTAAGTTACGATCCGTATGC----GGTCATTCCYT--GTGGGTGACGGTGCGGCGCAGTAACAGCCCGCCAATTCCGTTTATCAACGGTCTGGCGGAGTTGTAGCGTACACGTTGGTACCCGAAAGATGGTGAACTATGCTTGGGCAAGACGAAGCCAGAGGAAACTCTGGTGGAGGTCTGTAGCGATTCTGACGTGCAAATCGATCGTCAGACCTGAGTATAGGGGCGAAAGACTAATCGAACCAtC
>SlR55_2
CCAAGGAGTCTAACATGTGCGCGAGTCACTCGGTCTTGCTTAGGCCAGAGAGGCGCAATGAAAGTAAATTTGCTAAGTTACGATCCGTATGC----GGTCATTCCYT--GTGGGTGACGGTGCGGCGCAGTAACAGCCCGCCAATTCCGTTTATCAACGGTCTGGCGGAGTTGTAGCGTACACGTTGGTACCCGAAAGATGGTGAACTATGCTTGGGCAAGACGAAGCCAGAGGAAACTCTGGTGGAGGTCTGTAGCGATTCTGACGTGCAAATCGATCGTCAGACCTGAGTATAGGGGCGAAAGACTAATCGAACCATC
>Pop32F_12
CCAAGGAGTCTAACATGTGCGCGAGTCACTCGGTCTTGTTTAGGCCAGAGAGGcGCAATGAAAGTAAATTTGCTAAGTTACGATCCGTATGC----GGTCATTCCTT--GTGGGTGACGGTGCGGCgcagTAACAGCCCGCCAATTCCGTTTATCAACGGTCTGGCGGAgtTGTAGCGTACACGTTGGTACCCGAAAGAtGGTGAACTATGCTTGGGCAAGACGAAGCCAGAGGAAACTCTGGTGGAGGTCTGTAGCGATTCTGACGTGCAAATCGATCGTCAGACCTGAGTATAGGGGCGAAAGACTAATCGAACCaTc
>Pop46B_13
CcaAGGAGTcTAACATGTGCGCGAGTCACTCGGTCTTGTTTAGGCCAGAgAGGCGCAATGAAAGTAAATTTGCTAAGTTACGATCCGTATGC----GGTCATTCCTT--GTGGGTGAcGGTGCGGCGCAGTAACAGCCCGCCAATTCCGTTTATCAACGGTCTGGCGGAGTTGTAGCGTACACGTTGGTACCCGAAAGATGGTGAACTATGCTTGGGCAAGACGAAGCCAGAGGAAACTCTGGTGGAGGTCTGTAGCGATTCTGACGTGCAAATCGATCGTCAGACCTGAGTATAGGGGCGAAAGACTAATCGAACCATC
>Pop46B_32
CcAAGGAGTCTAACATGTGCGCGAGTCACTCGGTCTTGTTTAGGCCAGAGAGGCGCAATGAAAGTAAATTTGCTAAGTTACGATCCGTATGC----GGTCATTCCTT--GTGGGTGACGGTGCGGCGCAGTAACAGCCCGCCAATTCCGTTTATCAACGGTCTGGCGGAGTTGTAGCGTACACGTTGGTACCCGAAAGATGGTGAACTATGCTTGGGCAAGACGAAGCCAGAGGAAACTCTGGTGGAGGTCTGTAGCGATTCTGACGTGCAAATCGATCGTCAGACCTGAGTATAGGGGCGAAAGACTAATCGAACCATC
>Pop62F_16
CcaaGGAgtCTAACATGTGCGCGAGTCACTCGGTCTTGTTTAGGCCAGAGAGGCGCAATGAAAGTAAATTTGCTaAGTTACGATCCGTATGC----GGTCATTCCTT--GTGGGTGACGGTGCGGCGCAGTAACAGCCCGCCAATTCCGTTTATCAACGGTCTGGCGGAGTTGTAGCGTACACGTTGGTACCCGAAAGATGGTGAACTATGCTTGGGCAAGACGAAGCCAGAGGAAACTCTGGTGGAGGTCTGTAGCGATTCTGACGTGCAAATCGATCGTCaGACCTGAGTATAGGGGCGAAAGACTAATCGAACCATC
>SlR45_1
CCAAGGAGTCTAACATGTGCGCGAGTCACTCGGTCTTGTTTAGGCCAGAGAGGCGCAATGAAAGTAAATTTGCTAAGTTACGATCCGTATGC----GGTCATTCCTT--GTGGGTGACGGTGCGGCGCAGTAACAGCCCGCCAATTCCGTTTATCAACGGTCTGGCGGAGTTGTAGCGTACACGTTGGTACCCGAAAGATGGTGAACTATGCTTGGGCAAGACGAAGCCAGAGGAAACTCTGGTGGAGGTCTGTAGCGATTCTGACGTGCAAATCGATCGTCAGACCTGAGTATAGGGGCGAAAGACTAATCGAACCATC
>SlR8_10_2
CCAAGGAGTcTAACATGTGCGcGAGTCACTCGGTcTTGTTTAGGCCAGAGaGGcGCAATGAAAGTAAATTTGcTAAGTTACGATCCGTATGC----GGTCaTTCCTT--GTGGGtGACGGTGCGGcGCAGTAACAGCCCGCCAATTCCGTTTATCAACGGTCTGGCGGAGTTGTAGCGTACACGTTGGTACCCGAAAGATGGTGAACTATGCTTGGGCAAGACGAAGCCAGAGGAAACTCTGGTGGAGGTCtGTAGCGATTCTGACGTGcAAATCGATCGTCagACCTGAGTATAGGGGCGAAAGACTAATCGAACCATC
>SlR8_20_2
CCAAGGAGTcTAACATGTGCGCGAGTCaCTCGGTcTTGTTTAGGCCAGAGAGGCGCAATGAAAGTAAATTTGcTAAGTTACGATCCGTATGC----GGTCATTCCTT--GTGGGtGACGGTGCGGCGCaGTAACAGCCCGCCAATTCCGTTTATCAACGGTcTGGCGGAGTTGTAGCGTACACGTTGGTACCCGAAAGATGGTGAACTATGCTTGGGCAAGACGAAGCCAGAGGAAACTCTGGTGGAGGTCtGTAGCGATTCTGACGTGcAAATCGATCGTCagACCTGAGTATAGGGGCGAAAGACTAATCGAACCATC
>SsBl02
CCAAGGAGTCTAACATGTGCGCGAGTCACTCGGTCTTGTTTAGGCCAGAGAGGCGCAATGAAAGTAAATTTGCTAAGTTACGATCCGTATGC----GGTCACTCCTT--GTGGGTGACGGTGCGGCGCAGTAACAGCCCGCCAATTCCGTTTATCAACGGTCTGGCGGAGTTGTAGCGTACACGTTGGTACCCGAAAGATGGTGAACTATGCTTGGGCAAGACGAAGCCAGAGGAAACTCTGGTGGAGGTCTGTAGCGATTCTGACGTGCAAATCGATCGTCAGACCTGAGTATAGGGGCGAAAGACTAATCGAACCATC
>SsBl05
CCAAGGAGTCTAACATGTGCGCGAGTCACTCGGTCTTGTTTAGGCCAGAGAGGCGCAATGAAAGTAAATTTGCTAAGTTACGATCCGTATGC----GGTCACTCCTT--GTGGGTGACGGTGCGGCGCAGTAACAGCCCGCCAATTCCGTTTATCAACGGTCTGGCGGAGTTGTAGCGTACACGTTGGTACCCGAAAGATGGTGAACTATGCTTGGGCAAGACGAAGCCAGAGGAAACTCTGGTGGAGGTCTGTAGCGATTCTGACGTGCAAATCGATCGTCAGACCTGAGTATAGGGGCGAAAGACTAATCGAACCATC
>SsBl01
CCAAGGAGTCTAACATGTGCGCGAGTCACTCGGTCTTGTTTAGGCCAGAGAGGCGCAATGAAAGTAAATTTGCTAAGTTACGATCCGTATGC----GGTCACTCCTC--GTGGGTGACGgTGCGGCGCAGTAACAGCCCGCCAATTCCGTTTATCAACGGTCTGGCGGAGTTGTAGCGTACACGTTGGTACCCGAAAGATGGTGAACTATGCTTGGGCAAGACGAAGCCAGAGGAAACTCTGGTGGAGGTCTGTAGCGATTCTGACGTGCAAATCGATCGTCAGACCTGAGTATAGGGGCGAAAGACTAATCGAACCATC
>SlR36_1
CCAAGGAGTCTAACATGTGCGCGAGTCACTCGGTCTTGTTTAGGCCAGAGAGGCGCAATGAAAGTAAATTTGCTAAGTTACGATCCGTATGCCT--GGTCATTCCTTCAGTGGGTGACGGTACGGCGCAGTAACAGCCCGCCAATTCCGTTTATCAACGGTATGGCGGAGTTGTAGCGTACACGTTGGTACCCGAAAGATGGTGAACTATGCTTGGGCAAGACGAAGCCAGAGGAAACTCTGGTGGAGGTCTGTAGCGATTCTGACGTGCAAATCGATCGTCAGACCTGAGTATAGGGGCGAAAGACTAATCGAACCATC
>SlR36_2
CCAAGGAGTCTAACATGTGCGCGAGTCACTCGGTCTTGTTTAGGCCAGAGAGGCGCAATGAAAGTAAATTTGCTAAGTTACGATCCGTATGCCT--GGTCATTCCTTCAGTGGGTGACGGTACGGCGCAGTAACAGCCCGCCAATTCCGTTTATCAACGGTATGGCGGAGTTGTAGCGTACACGTTGGTACCCGAAAGATGGTGAACTATGCTTGGGCAAGACGAAGCCAGAGGAAACTCTGGTGGAGGTCTGTAGCGATTCTGACGTGCAAATCGATCGTCAGACCTGAGTATAGGGGCGAAAGACTAATCGAACCATC
>SlR45_3
CcaagGAgTcTaACAtGTGCGCGAGTCACTCGGTCTTGTTTAGGCCAGAgAGGCGCAATGAAAGTAAaTTTGCTAAGTTACGATCCGTATGCC---WGTCATTCCTC-AGTGGGTGACGGTACGGCGCAGTAACAGCCCGCCAATTCCGTTTATCAACGGTATGGCGGAGTTGTAGCGTACACGTTGGTACCCGAAAGATGGTGAACTATGCTTGGGCAAGACGAAGCCAGAGGAAACTCTGGTGGAGGTCTGTAGCGATTCTGACGTGCAAATCGATCGTCAGACCTGAGTATAGGGGCGAAAGACTAATCGAACCAtC
>SlR45_4
CcaagGAgTcTaACAtGTGCGCGAGTCACTCGGTCTTGTTTAGGCCAGAGAGGCGCAATGAAAGTAAATTTGCTAAGTTACGATCCGTATGCC---AGTCATTCCTC-AGTGGGTGACGGTACGGCGCAGTAACAGCCCGCCAATTCCGTTTATCAACGGTATGGCGGAGTTGTAGCGTACACGTTGGTACCCGAAAGATGGTGAACTATGCTTGGGCAAGACGAAGCCAGAGGAAACTCTGGTGGAGGTCTGTAGCGATTCTGACGTGCAAATCGATCGTCAGACCTGAGTATAGGGGCGAAAGACTAATCGAACCAtC
>SlR57_2
CCAAGGAGTcTAaCATGTGCGcGAGTCACTCGGTCTTGTTTAGGCCAGAGAGGCGCAATGAAAGTAAATTTGCTAAGTTACGATCCGTATGCC---AGTCATTCCTC-AGTGGGTGACGGTACGGCGCAGTAACAGCCCGCCAATTCCGTTTATCAACGGTATGGCGGAGTTGTAGCGTACACGTTGGTACCCGAAAGATGGTGAACTATGCTTGGGCAAGACGAAGCCAGAGGAAACTCTGGTGGAGGTCTGTAGCGATTCTGACGTGCAAATCGATCGTCAGACCTGAGTATAGGGGCGAAAGACTAATCGAACCATC
