# Supplementary material for: Unexpected diversity in the host-generalist oribatid mite Paraleius leontonychus (Oribatida, Scheloribatidae) phoretic on Palearctic bark beetles
Source: PeerJ. 2020 Sep 11;8:e9710. doi: 10.7717/peerj.9710 (PMC7489242; doi:10.7717/peerj.9710)
Supplement: Supplemental Information 7 [file peerj-08-9710-s007.fas]

>DpGU1
CATTcTTTATcAgCATCTCTTTTGGTtTTTTGGGCACCCAGAAGTTTACATCCTAATCCTTCCAGGTTTTGGGATGATTTCTCATATTATCAGTTTCTACTCTAACAAAAAGGAACCTTTTGGCTCTCTAGGAATAATTTATGCTATAATTTCAATTGGCTTTCTGGGTTTTATCGTCTGAGCCCACCATATGTTTACCGTTGGAATAGATGTGGACACACGGGCATATTTCACAGCAGCTACGATAATCATTGCCATCCCGACAGGAGTTAAGGTATTCAGATGACTGGCCACAATAAATGGGTCGTACATCTCCTTTGATTCTCCAATATATTGGGCAATTGGTTTTGTTTTCCTCTTCACAGTAGGGGGTTTAACCGGAGTAATCTTGGCAAACTCTTCGATTGACATCGTTCTTCATGACACTTACTATGTGGTAGCTCACTTTCACTACGTATTATCGATGGGGGCTGTTTTCGCTATAATAGCAGGAGCTACTCATTGAATCCCCCTTTTGTTTAATTTCAACATAAACCCTAAGATATTAAAAATCCAATTCATTACCATGTTTATTGGAGTGAATCTCACTTTTTTTCCTCAACATTTcctAGgATTAAATGGA
>DpGU2
CATTcTTTATcaaCATCTCtTTTGGTttTTTGGGCACCCAGAAGTTTACATCCTAATCCTTCCAGGTTTTGGGATGATTTCTCATATTATCAGTTTCTACTCTAACAAAAAGGAACCTTTTGGCTCTCTAGGAATAATTTATGCTATAATTTCAATTGGCTTTCTGGGTTTTATCGTCTGAGCCCACCATATGTTTACCGTTGGAATAGATGTGGACACACGGGCATATTTCACAGCAGCTACGATAATCATTGCCATCCCGACAGGAGTTAAGGTATTCAGATGACTGGCCACAATAAATGGGTCGTACATCTCCTTTGATTCTCCAATATATTGGGCAATTGGTTTTGTTTTCCTCTTCACAGTAGGGGGTTTAACCGGAGTAATCTTGGCAAACTCTTCGATTGACATCGTTCTTCATGACACTTACTATGTGGTAGCTCACTTTCACTACGTATTATCGATGGGGGCTGTTTTCGCTATAATAGCAGGAGCTACCCATTGAATCCCCCTTTTGTTTAATTTCAACATAAACCCTAAGATATTAAAAATCCAATTCATTACCATGTTTATTGGAGTGAATCTCACTTTTTTTCCTCAACATTtTcTAGGATTAAATGGA
>Pop09B_06
CATccTATACCaacACcTattttGattctTCGGTCACCCAGAAGTTTACATTcTAATTCTTCCtGGATTCGGGATAATCTCCCATACAATCAGATTTTACACAGGCAAAAAAGAACCCTTTGGAACCTTAGGAATAATTTACGCAATAATTTCAATCGGGTTCCTGGGGTTTATCGTATGAGCACATCACATATTCACAGTAGGTATAGATATTGATACGCGGGCCTATTTCACAGCGGCAACTATGATTATTGCAATCCCAACCGGGGTCAAAGTATTCAGATGACTAGCAACTATAAACGGATCTTTTATTTTCTTCGACGCTCCCATATATTGATCCATCGGATTCGTATTTTTATTTACGGTTGGAGGTCTTACCGGAGTAATCCTAGCTAACTCTTCCATCGATGTTGTACTTCACGACACATACTATGTTGTAGCACACTTCCATTATGTTCTTTCAATAGGAGCAGTGTTCGCCATAATGGCCGGGGTCACCCATTGACTACCACTAATCTTCAACCTAAATATAAACCCCAAACTGCTAAAAATCCAGTTTGTGGCCATGTTTATTGgAGTCAACCTTACATTCTTCCCTCAACACTttctTGgAttAAATGGC
>Pop09B_08
cATccTATAcCAACaCctattttGattctTCgGTCACcCaGAaGTTtaCATTcTAaTTcTTCCtGGATTCGGGATAATCTCCCATACAATCAGATTTTACACAGGCAAAAAAGAACCCTTTGGAACCTTAGGAATAATTTACGCAATAATTTCAATCGGGTTCCTGGGGTTTATCGTATGAGCACATCACATATTCACAGTAGGTATAGATATTGATACGCGGGCCTATTTCACAGCGGCAACTATGATTATTGCAATCCCAACCGGGGTCAAAGTATTCAGATGACTAGCAACTATAAACGGATCTTTTATTTTCTTCGACGCTCCCATATATTGATCCATCGGATTCGTATTTTTATTTACGGTTGGAGGTCTTACCGGAGTAATCCTAGCTAACTCTTCCATCGATGTTGTACTTCACGACACATATTATGTTGTAGCACACTTCCATTATGTTCTTTCAATAGGAGCAGTGTTCGCCATAATGGCCGGGGTCACCCATTGACTACCACTAATCTTCAACCTAAATATAAACCCCAAACTGCTAAAAATCCAGTTTGTGGCCATGTTTATTGgAGTCAACCTTACATTCtTCcCTCAACACTTtcttggATtAAAtGgC
>Pop09B_14
CATTTTATACCaAcacctCtTctGattttttGGACaCCCaGAAGTCTATATTTTAATTTTgCCtGGATTCGGGATAATCTCTCACACAATTAGATTCTACACAGGGAAAAAAGAACCTTTCGGTACCCTGGGAATAATCTACGCCATAATCTCAATCGGATTCTTAGGATTCATCGTTTGAGCACATCACATATTCACCGTAGGAATGGACATTGACACCCGAGCCTATTTCACAGCCGCTACCATGATTATTGCAATTCCCACAGGAGTTAAAGTTTTCAGCTGATTGGCTACTATAAATGGCTCCTTTATCTTCTTCGATGCCCCCATGTACTGATCCATCGGCTTTGTATTCTTATTCACTATTGGTGGACTCACCGGAGTAATTCTAGCCAATTCCTCAATTGACGTAGTCCTCCACGATACTTACTACGTTGTGGCTCATTTTCACTACGTCCTCTCAATAGGAGCCGTATTCGCCATAATAGCTGGAGTCACCCACTGACTACCCCTAATCTTTAACTTAAACATAAATCCCAAACTCCTCAAAATCCAaTTCATAgcAATATTTGTAGGAGTAAATCTcACGTTTTTCCCCCAACAtTttctAGgtttAAACGGA
>Pop09B_21
CaTCCTATaCCAAcATctTTTTTGATTCTTCGGGCACCCAGAAGTTTACATTTTAATCTTACCTGGATTTGGCATAATTTCTCACACAATCAGATTTTATACCGGCAAAAAAGAGCCTTTTGGCACACTAGGAATAATCTACGCCATGATTTCAATTGGATTTCTAGGATTTATTGTATGAGCCCATCACATATTCACGGTGGGCATAGACATTGACACCCGGGCGTACTTCACAGCCGCAACTATAATTATTGCAATTCCCACCGGGGTCAAGGTATTCAGATGATTAGCAACTATAAATGGATCCTTTATTTTCTTTGACGCTCCCATGTACTGATCTATCGGATTTGTGTTCCTATTCACCGTTGGTGGACTAACTGGAGTAATCCTAGCGAATTCTTCTATTGACGTTGTTCTACACGACACCTATTACGTTGTCGCCCACTTCCACTACGTTCTTTCAATAGGAGCAGTATTCGCAATAATAGCAGGGGTCACCCACTGGCTTCCACTAATTTTCAACTTAAACATAAACCCCAAAATACTTAAAATCCAATTCGTAGCGATATTCGTAGGAGTGAACCTTACCTTCTTCCCACAACATTTCCTAGGTCTAAATGGG
>Pop09B_28
caTCctataccAaCACcTATTttGAtTcTTCGGTCACCCAGAAGTTTACATTcTAATTcTTCCTGGGTTcGGGATAATcTcCCATACAATcAGATTTTACACAGGCAAAAAAGAACCCTTTGGAACCTTAGGAATAATTTACGCAATAATTTCAATCGGGTTCCTGGGGTTTATCGTATGAGCACATCACATATTCACAGTAGGTATAGATATTGATACGCGGGCCTATTTCACAGCGGCAACTATGATTATTGCAATCCCAACCGGGGTCAAAGTATTCAGATGACTAGCAACTATAAACGGATCTTTTATTTTCTTCGACGCTCCCATATATTGATCCATCGGATTCGTATTTTTATTTACGGTTGGAGGTCTTACCGGAGTAATCCTAGCTAACTCTTCCATCGATGTTGTACTTCACGACACATATTATGTTGTAGCACACTTCCATTATGTTCTTTCAATAGGAGCAGTGTTCGCCATAATGGCCGGGGTCACCCATTGACTACCACTAATCTTCAACCTAAATATAAACCCCAAACTGCTAAAAATCCaGTTTGTGGCCaTGTTTATTGgAGTCAACCTTACATTCTTCCCTCAACACTTTCTTGGAttAAAtGGC
>Pop10B_03
CATTTTATacCAACACCTCtTctGATttTTTGGACACCCAGAAGTCTATATTTTAATTTTGCCtGGATTCGGGATAATCTCTCACACAATTAGATTcTACACAGGGAAAAAAGAACCTTTCGGTACCCTGGGAATAATCTACGCCATAATCTCAATCGGATTCTTAGGATTCATCGTTTGAGCACATCACATATTCACCGTAGGAATGGACATTGACACCCGAGCCTATTTCACAGCCGCTACCATGATTATTGCAATTCCCACAGGAGTTAAAGTTTTCAGCTGATTGGCTACTATAAATGGCTCCTTTATCTTCTTCGATGCCCCCATGTACTGATCCATCGGCTTTGTATTCTTATTCACTATTGGTGGACTCACCGGAGTAATTCTAGCCAATTCCTCAATTGACGTAGTCCTCCACGATACTTACTACGTTGTGGCTCATTTTCACTACGTCCTCTCAATAGGAGCCGTATTCGCCATAATAGCTGGAGTCACCCACTGACTACCCCTAATCTTTAACTTAAACATAAATCCCAAACTCCTCAAAATCCAATTCATAGCAATATTTGTAGGAGTAAATCTCACGTTTTTCCCCCAACATTTtctAGGtttAAACGGA
>Pop10B_05
CATTTTATAcCAaCACCTctTctGATTTTTtGGACACCCAGAAGTcTATATTTTAATTTTGCCTGGATTCGGGATAATCTCTCACACAATTAGATTCTACACAGGGAAAAAAGAACCTTTCGGTACCCTGGGAATAATCTACGCCATAATCTCAATCGGATTCTTAGGATTCATCGTTTGAGCACATCACATATTCACCGTAGGAATGGACATTGACACCCGAGCCTATTTCACAGCCGCTACCATGATTATTGCAATTCCCACAGGAGTTAAAGTTTTCAGCTGATTGGCTACTATAAATGGCTCCTTTATCTTCTTCGATGCCCCCATGTACTGATCCATCGGCTTTGTATTCTTATTCACTATTGGTGGACTCACCGGAGTAATTCTAGCCAATTCCTCAATTGACGTAGTCCTCCACGATACTTACTACGTTGTGGCTCATTTTCACTACGTCCTCTCAATAGGAGCCGTATTCGCCATAATAGCTGGAGTCACCCACTGACTACCCCTAATCTTTAACTTAAACATAAATCCCAAACTCCTCAAAATCCAATTCATAGCAATATTTGTAGGAGTAAATCTCACGTTTTTCCCCCAACATTTtctAGgtttAAACGGA
>Pop10B_13
CaTccTATaccaacacctattttGatTctTCGGTCACCCAGAAGTTTACATTCTAATTCTTCCTGGATTCGGGATAATCTCCCATACAATCAGATTTTACACAGGCAAAAAAGAACCCTTTGGAACCTTAGGAATAATTTACGCAATAATTTCAATCGGGTTCCTGGGGTTTATCGTATGAGCACATCACATATTCACAGTAGGTATAGATATTGATACGCGGGCCTATTTCACAGCGGCAACTATGATTATTGCAATCCCAACCGGGGTCAAAGTATTCAGATGACTAGCAACTATAAACGGATCTTTTATTTTCTTCGACGCTCCCATATATTGATCCATCGGATTCGTATTTTTATTTACGGTTGGAGGTCTTACCGGAGTAATCCTAGCTAACTCTTCCATCGATGTTGTACTTCACGACACATATTATGTTGTAGCACACTTCCATTATGTTCTTTCAATAGGAGCAGTGTTCGCCATAATGGCCGGGGTCACCCATTGACTACCACTAATCTTCAACCTAAATATAAACCCCAAACTGCTAAAAATCCAGTTTGTGGCCATGTTTATTGgAGTCAACCTTACATTCTTCcCTCAACACTTtcttGgATtAAATGgC
>Pop32F_12
TATcTTGTACCaACatctttTcTGATTTTTCGGTCACCCGGAAGTTTATATTTTAATTTTGCCGGGATTTGGTATGATTTCTCATACCATTAGATTcTACACTGGTAAAAAAGAGCCTTTCGGCACATTAGGAATAATTTACGCCATGATTTCAATCGGGTTCTTAGGATTCATTGTTTGAGCTCACCATATATTCACAGTAGGTATAGATATTGACACCCGAGCCTACTTCACCGCAGCGACCATAATTATTGCAATTCCCACCGGGGTTAAAGTGTTCAGATGATTAGCAACCATAAACGGATCCTTTATCTTCTTTGACGCTCCCATGTATTGATCTATTGGATTCGTGTTTTTATTCACTGTAGGAGGGCTTACCGGAGTTATTTTAGCCAACTCCTCTATCGATGTCGTGCTTCACGACACCTATTACGTTGTCGCACATTTCCACTATGTTCTCTCAATAGGAGCCGTATTCGCAATAATAGCTGGGGTGACCCATTGATTACCGCTAATTTTCAACTTGAACATAAACCCAAAATTACTTAAAATTCAATTTACAGCTATGTTCGTAGGAgTTAATCTCACCTtCTTTCCTCAACATTTTTTaGGattaaAtGGG
>Pop39B_05
catTCTATaccagcACCTcTTcTGATTTTTTGGGCACCCAGAAGTGTATATTCTAATCCTACCCGGATTcGGTATGATTTCTCACACAATCAGATTCTACACAGGAAAAAAAGAGCCTTTCGGCACCTTAGGTATAATTTATGCTATAATCTCAATCGGATTCTTGGGATTCATCGTTTGGGCTCACCACATGTTCACGGTGGGAATAGACATCGACACCCGAGCCTATTTCACAGCCGCTACTATAATTATTGCAATTCCCACAGGAGTAAAGGTTTTTAGCTGGTTGGCTACCATAAATGGTTCCTTCATCTTCTTCGATGCCCCTATATACTGATCTATCGGATTTGTGTTTTTATTCACAGTGGGAGGACTGACCGGAGTCATCCTGGCTAATTCTTCCATTGATGTTGTTCTTCACGATACCTACTACGTCGTCGCTCATTTTCACTACGTCCTCTCAATAGGGGCCGTATTCGCCATAATGGCCGGAGTGACCCACTGACTGCCATTAATTTTCAACCTAAACATAAACCCAAAGCTCCTTAAAATCCAATTTATGGCTATGTTCGTAGGCgTCAACCTCACATTTTTCCCTCAACATTTTTTGGGAtTAAAcggA
>Pop39B_14
CATTcTAtACCAgcaCcTctTcTGATTTtTTGGGCACCCAGAAGTGTATATTCTAATCCTACCCGGATTCGGTATGATTTcTCACACAATCAGATTCTACACAGGAAAAAAAGAGCCTTTCGGCACCTTAGGTATAATTTATGCTATAATCTCAATCGGATTCTTGGGATTCATCGTTTGGGCTCACCACATGTTCACGGTGGGAATAGACATCGACACCCGAGCCTATTTCACAGCCGCTACTATAATTATTGCAATTCCCACAGGAGTAAAGGTTTTTAGCTGGTTGGCTACCATAAATGGTTCCTTCATCTTCTTCGATGCCCCTATATACTGATCTATCGGATTTGTGTTTTTATTCACAGTGGGAGGACTGACCGGAGTCATCCTGGCTAATTCTTCCATTGATGTTGTTCTTCACGATACCTACTACGTCGTCGCTCATTTTCACTACGTCCTCTCAATAGGGGCCGTATTCGCCATAATGGCCGGAGTGACCCACTGACTGCCATTAATTTTCAACCTAAACATAAACCCAAAGCTCCTTAAAATCCAATTTATGGCTATATTCGTAGGCGTCAACCTCACATTTTTCCCTCAACATTTTTTGGgattAAACGGG
>Pop39B_15
CATTctATacCaGcaCctctTctGATTTTTTGGGCACCCAGaAgTgTaTaTTcTaATCCTACCCGGaTTCGGTaTGATTTcTCACACAATCaGATTcTaCACAGGAAAAAAAGAGCCTTTCGGCACCTTAGGTATAATTTATGCTATAATCTCAATCGGATTCTTGGGATTCATCGTTTGGGCTCACCACATGTTCACGGTGGGAATAGACATCGACACCCGAGCCTATTTCACAGCCGCTACTATAATTATTGCAATTCCCACAGGAGTAAAGGTTTTTAGCTGGTTGGCTACCATAAATGGTTCCTTCATCTTCTTCGATGCCCCTATATACTGATCTATCGGATTTGTGTTTTTATTCACAGTGGGAGGACTGACCGGAGTCATCCTGGCTAATTcTTCCATTGATGTTGTTCTTCACGATACCTACTACGTCGTCGCTCATTTTCAcTACGTCCTCTCAATAGGGGCCGTATTCGCCATAATGGCCGGAGTGACCCACTGACTGCCATTAATTTTCAACCTAAACATAAACCCAAAGCTCCTTAAAATCCaATTTATGGCTATgTTCgTAgGCgTCAACCTCaCATTTTTCCCTCAAcAtTttttGggAttAAACgGA
>Pop46B_13
TATcTTATACCAACACcTTTTcTGATTTTTCGGTCACCCGGAAGTTTACATTTTAATTTTACCGGGCTTTGGTATAATTTCTCATACCATTAGATTCTACACTGGTAAAAAAGAGCCTTTCGGTACGTTGGGAATAATTTACGCCATGATTTCAATTGGATTCCTAGGGTTCATTGTTTGAGCTCACCATATGTTTACAGTAGGCATAGACATTGACACCCGAGCCTACTTCACAGCAGCGACCATAATTATCGCAATTCCCACCGGGGTCAAAGTGTTCAGATGATTGGCAACCATAAATGGATCCTTTATCTTCTTTGACGCCCCCATGTATTGATCCATTGGGTTCGTGTTTCTATTCACCGTTGGGGGGCTAACCGGAGTCATTTTAGCCAACTCCTCTATTGATGTCGTGCTTCACGACACCTATTACGTCGTAGCGCATTTCCACTATGTTCTCTCAATAGGAGCAGTATTTGCAATAATAGCTGGAGTAACCCATTGGCTACCGCTAATTTTCAACTTAAACATAAACCCCAAATTGCTTAAAATTCAATTTATAGCTATATTCGTAGGAgTCAATCTCACCTTCTTTCCTCAACATTTTTTAGGACTAAaTGGG
>Pop46B_32
TATcTTGTACCaaCaTcTTTTctGATTTTTCGgTCACCCGGAAGTTTATaTTTtAATTTTGCCGGGAtTtGGTATGATTTCTCATACCATTAGATTCTACACTGGTAAAAAAGAGCCTTTCGGCACATTAGGAATAATTTACGCCATGATTTCAATCGGGTTCTTAGGATTCATTGTTTGAGCTCACCATATATTCACAGTAGGTATAGATATTGACACCCGAGCCTACTTCACCGCAGCGACCATAATTATTGCAATTCCCACCGGGGTTAAAGTGTTCAGATGATTAGCAACCATAAACGGATCCTTTATCTTCTTTGACGCTCCCATGTATTGATCTATTGGATTCGTGTTTTTATTCACTGTAGGAGGGCTTACCGGAGTTATTTTAGCCAACTCCTCTATCGAtGTCGTGCTTCACGACACCTATTACGTTGTCGCACATTTCCACTATGTTCTCTCAATAGGAGCCGTATTCGCAATAATAGCTGGGGTGACCCATTGATTACCGCTAATTTTCAACTTGAACATAAACCCAAAATTACTTAAAATTCAATTTACAGCTATGTTCgTAGGAgTTAATCTCACCTTCTTTCCTCaACATTTTTTAGGATtAAAtGGG
>Pop55B_01
CATcTTaTACCAACACctcTTTTGATTcTTtGGCCACCCaGAAGTATACATTCTAATCCtGCCtGGGTTTGGGATAATTTCTCACACGATTAGATTTTACACAGGGAAAAAAGAGCCCTTTGGCACACTGGGAATAATcTACGCTATAATCTCAATcGGATTTTTAGGGTTCATCGTcTGAGCCCATCACATGTTCACGGtGGGGATAGACATCGACACCCGAGCTTACTTCACCGCAGCCACCATAATTATTGCAATCCCCACCGGGGTCAAAGTGTTTAGCTGATTAGCAACAATAAACGGATCCTTTATCTTCTTTGACGCTCCCATATACTGATCAATTGGATTCGTGTTTCTTTTCACAGTGGGCGGACTCACTGGAGTTATCCTAGCGAATTCCTCTATTGACGTTGTGCTACACGACACCTACTACGTTGTCGCTCACTTCCACTACGTTCTTTCAATAGGAGCTGTATTCGCCATAATAGCCGGGGTTACCCACTGACTTCCaTTAATTTTTAACCTAAACATAAACCCAAAGCTACTTAAAGTCCAATTTATAGCAaTATTCgtAGGGGTGAACCTTACCTTCTtCCCCCAAcaTTTCCtAGGTCtAAATGGC
>Pop55B_02
CATcTTATACCAACACCTCTTTTGATTCTTTGGGCACCCAGAAGTGTaCATTcTAATCCTGCCTGGGTTTGGGATAATTTCTCACAcGATTAGATTTTACACGGGGAAAAAAGAGCCCTTTGGCACACTGGGAATAATCTACGCCATAATCTCAATCGGATTTTTAGGGTTCATCGTCTGAGCCCATCATATGTTCACGGTAGGGATAGACATCGACACCCGAGCTTAcTTCACCGCAGCCACCATAATTATTGCAATCCCCACAGGGGTTAAAGTGTTTAGcTGATTGGCAACAATAAACGGATCCTTTATCTTCTTTGACGCTCCCATGTACTGATCAATTGGATTCGTATTTCTTTTCACAGTGGGAGGACTCACTGGAGTTATCCTAGCCAATTCCTCTATTGACGTTGTGCTACACGACACATACTATGTTGTAGCTCACTTCCACTACGTTCTTTCGATAGGGGCCGTCTTCGCCATAATAGCCGGGGTCACCCACTGGCTTCCaTTAATTTTTAACCTAAACATAAACCCAAAACTACTTAAAGTCCAATTTATAGCGATATTCgtAGGGgTgAACCTTACCTTCTTCCCACAACATTTCCtAGGCCTAAATGGt
>Pop55B_03
CaTcTTATACCAacaccTCTTTTGAtTcTTTGGCCACCCaGAAGTATACATTcTaATCCtGCCTGGGTTTGGGATAATTTCTCACaCGATTAGATTTTACaCaGGGAAAAAAGAGCCCTTTGGCACACtGGGAATAATCTACGCTATAATCTCAATCGGATTTTTAGGGTTCATCGTCTGAGCCCATCACATGTTCACGGTGGGGATAGACATCGACACCCGAGCTTACTTCACCGCAGCCACCATAATTATTGCAATCCCCACCGGGGTCAAAGTGTTTAGCTGATTAGCAACAATAAACGGATCCTTTATCTTCTTTGACGCTCCCATATACTGATCAATTGGATTCGTGTTTCTTTTCACAGTGGGCGGACTCACTGGAGTTATCCTAGCTAATTCCTCTATTGACGTTGTGCTACACGACACCTACTACGTTGTCGCTCACTTCCACTACGTTCTTTCAATAGGAGCTGTATTCGCCATAATAGCCGGGGTTACCCACTGACTTCCATTAATTTTTAACCTAAACATAAACCCAAAGCTACTTAAAGTCCAATTTATAGCAATATTCGtAGGGGTGAACCTTACCTTCTTCCCCCaACATTTCCtAGGTCtAAAtGgc
>Pop55B_04
CATcTTATACCAacaccTctTTTGATTCTTTGGCCACCCaGAAGTATACATTcTAATCCtgCCTGGGTTTGGGATAATTTCTCACAcGATTaGATTTTaCACAGGGAAAAAAGAGCCCTTTGGCACACTGGGAATAATCTACGCTATAATCTCAATCGGATTTTTAGGGTTCATCGTCTGAGCCCATCACATGTTCACGGTGGGGATAGACATCGACACCCGAGCTTACTTCACCGCAGCCACCATAATTATTGCAATCCCCACCGGGGTCAAAGTGTTCAGCTGATTAGCAACAATAAACGGATCCTTTATCTTCTTTGACGCTCCCATATACTGATCAATTGGATTCGTGTTTCTTTTCACAGTGGGCGGACTCACTGGGGTTATCCTAGCTAATTCCTCTATTGACGTTGTGCTACACGACACCTACTACGTTGTCGCTCAcTTCCACTACGTTCTTTCAATAGGAGCTGTATTCGCCATAATAGCCGGGGTTACCCACTGACTTCCATTAATTTTTAACCTAAACATAAACCCAAAGCTACTTAAAGTCCAATTTATAGCAaTATTCGtAGGGGTGAACCTTACCTTCtTCCcCCAacATTTCCTAGGTCTAAAtGGc
>Pop62F_16
TATcTTGTACCAaCatcTTTTcTGATTTTTCGGTCACCCGGAAGTTTATATTTTAATTTTGCCGGGATTTGGTATGATTTCTCATACCATTAGATTcTACACTGGTAAAAAAGAGCCTTTCGGCACATTAGGAATAATTTACGCCATGATTTCAATCGGGTTCTTAGGATTCATTGTTTGAGCTCACCATATATTCACAGTAGGTATAGATATTGACACCCGAGCCTACTTCACCGCAGCGACCATAATTATTGCAATTCCCACCGGGGTTAAAGTGTTCAGATGATTAGCAACCATAAACGGATCCTTTATCTTCTTTGACGCTCCCATGTATTGATCTATTGGATTCGTGTTTTTATTCACTGTAGGAGGGCTTACCGGAGTTATTTTAGCCAACTCCTCTATCGATGTCGTGCTTCACGACACCTATTACGTTGTCGCACATTTCCACTATGTTCTcTCAATAGGAGCCGTATTCGCAATAATAGCTGGGGTGACCCATTGATTACCGCTAATTTTCAACTTGAACATAAACCCAAAATTACTTAAAATTCAATTTACAGCTATGTTCGTAGGAgTTAATCTCACCTTCTTTCCTCAACATTTTTTAGGATtAAATGGG
>R36_1
CATCCTATaCCAGcacCTCTTcTGATTTTTCGGGCATCCAGAAGTGTATATTCTAATCCTaCCTGGATTCGGCATAATTTCTCACACAATCAGATTCTACACAGGCAAAAAAGAGCCTTTCGGCACCTTAGGTATAATTTATGCTATAATCTCAATCGGATTCTTGGGATTCATCGTTTGGGCTCACCATATGTTCACGGTGGGGATAGACATCGACACCCGAGCCTATTTCACAGCCGCTACTATAATTATTGCAATTCCCACAGGAGTGAAAGTTTTTAGCTGATTGGCTACCATAAATGGTTCCTTCATCTTCTTCGATGCCCCCATATACTGATCTATTGGATTCGTGTTTTTATTCACGGTGGGAGGCCTGACCGGAGTCATCCTGGCTAATTCTTCTATTGATGTTGTTCTTCACGACACCTACTACGTCGTAGCTCATTTTCACTACGTCCTCTCAATAGGAGCCGTATTCGCCATAATGGCCGGAGTAACCCACTGATTACCATTGATTTTTAACCTAAACATAAACCCAAAGCTTCTTAAAATTCAATTTATGGCTATGTTCGTAGGTGTTAACCTCACATTTTTCCCCCAACACtttTTGGGATTAAACGGG
>R36_2
CATCCTATACCAGcaCcTcTTcTGAtTTTTCGGGCATCCAGAAGTGTATATTCTAATCCTACCTGGATTCGGCATAATTTCTCACACAATCAGATTCTACACAGGCAAAAAAGAGCCTTTCGGCACCTTAGGTATAATTTATGCCATAATCTCAATCGGATTCTTGGGATTCATCGTTTGGGCTCACCATATGTTCACGGTGGGCATAGACATCGACACCCGAGCCTATTTCACAGCCGCTACTATAATTATTGCAATTCCCACAGGAGTAAAAGTTTTTAGCTGATTGGCTACCATAAATGGTTCCTTCATCTTCTTCGATGCCCCCATATACTGATCTATTGGATTCGTGTTTTTATTCACGGTGGGAGGCCTGACCGGAGTCATCCTGGCTAATTCTTCTATTGATGTTGTTCTTCACGACACCTACTACGTCGTAGCTCATTTTCACTACGTCCTCTCAATAGGAGCCGTATTCGCCATAATGGCCGGAGTAACCCACTGATTGCCATTGATTTTTAACCTAAACATAAACCCAAAGCTTCTTAAAATTCAATTTATGGCTATGTTCGTAGGTGTTAACCTCACATTTTTCCCCCAAcActttttGGGATTAAACGGG
>R45_1
TATcCTATACCAACACCTTTTctgaTTtTTcggtcaCCCggAAGTTTAcaTTTTAaTTTTGCCGGGCTTTGGTATAATTTCTCATACCATTAgATTCTACACTGGTAAAAAAGAGCCTTTCGGTACgTtGGGAATAATTTACGCCATGATTTCAATTGGATTCCTAGGGTTCATTGTTTGAGCTCACCATATGTTTACAGTAGGCATAGACATTGACACCCGAGCCTACTTCACAGCAGCGACCATAATTATCGCAATTCCCACCGGGGTCAAAGTGTTCAGATGATTGGCAACCATAAATGGATCCTTTATCTTCTTTGACGCCCCCATGTATTGATCCATTGGGTTCGTGTTTCTATTCACTGTTGGGGGGCTAACCGGAGTCATTTTAGCCAACTCCTCTATTGATGTCGTGCTTCACGACACCTATTACGTCGTAGCGCATTTCCACTATGTTCTCTCAATAGGAGCAGTATTTGCAATAATAGCTGGAGTAACCCATTGGCTACcGCTAAtTTTCAACTtAAATATAAACCCcaaATTGCTTAAAAtTCaaTTTAtaGCTATATtCgtAgGAgTCaaTCTcaccTtcTTTCCTCAACATTTTTTAggACTAAATGGG
>R45_3
CATCcTaTACCAGcActTcTTcTGAttttTcGGGCATCCAGAAGTGTATATTCTAATCCTACcTGGATTCGGCATAATTTCTCACACAATCAGATTCTACACAGGCAAAAAAGAGCCTTTCGGCACCTTAGGTATAATTTATGCTATAATCTCAATCGGATTCTTGGGATTCATCGTTTGGGCTCACCATATGTTCACGGTGGGGATAGACATCGACACCCGAGCCTATTTCACAGCCGCTACTATAATTATTGCAATTCCCACAGGAGTGAAAGTTTTTAGCTGATTGGCTACCATAAATGGTTCCTTCATCTTCTTCGATGCCCCCATATACTGATCTATTGGATTCGTGTTTTTATTCTCGGTGGGAGGCCTGACCGGAGTCATCCTGGCTAATTCTTCTATTGATGTTGTTCTTCACGACACCTACTACGTCGTAGCTCATTTTCACTACGTCCTCTCAATAGGAGCCGTATTCGCCATAATGGCCGGAGTAACCCACTGATTGCCATTGATTTTTAACCTAAACATAAACCCAAAGCTTCTTAAAATTCAATTTATGGCTATGTTCGTAGGTGTTAACCTCACATTTTTCCCCCAACActttttgggATTAAACGGG
>R45_4
CATCcTaTACCAGcactTcTTCTGaTtttTcGGGCATCCAGAAGTGTATATTCTAATCcTACctGGATTCGGCGTAATTTCTCACACAATCAGATTCTACACAGGCAAAAAaGAGCCTTTCGGCACCTTAGGTATAATTTATGCTATAATCTCAATCGGATTCTTGGGATTCATCGTTTGGGCTCACCATATGTTCACGGTGGGGATAGACATCGACACCCGAGCCTATTTCACAGCCGCTACTATAATTATTGCAATTCCCACAGGAGTGAAAGTTTTTAGCTGATTGGCTACCATAAATGGCTCCTTCATCTTCTTCGATGCCCCCATATACTGATCTATTGGATTCGTGTTTTTATTCACGGTGGGAGGCCTGACCGGAGTCATCCTGGCTAATTCTTCTATTGATGTTGTTCTTCACGACACCTACTACGTCGTAGCTCATTTTCACTACGTCCTCTCAATAGGAGCCGTATTCGCCATAATGGCCGGAGTAACCCACTGATTGCCATTGATTTTTAACCTAAACATAAACCCAAAGCTTCTTAAAATTCAATTTATGGCTATGTTCGTAgGTGTTAACCTCACATTTTTCCCCCAACACTttttGggATTAAACGGG
>R57_2
CATCCTATACCaGCACCTCTTcTGaTTTTTCGGGCATCCAGAAGTGTATATTcTAaTcCTACCTGGATTCGGCATAATTTcTCACACAATCAGATTcTACACAGGCAAAAAAGAGCCTTTCGGCACCTTAGGTATAATTTATGCTATAATCTCAATCGGATTCTTGGGATTCATCGTTTGGGCTCACCATATGTTCACGGTGGGGATAGACATCGACACCCGAGCCTATTTCACAGCCGCTACTATAATTATTGCAATTCCCACAGGAGTGAAAGTTTTTAGCTGATTGGCTACCATAAATGGTTCCTTCATCTTcTTCGATGCCCCCATATACTGATCTATTGGATTCGTGTTTTTATTCACGGTGGGAGGCCTGACCGGAGTCATCCTGGCTAATTCTTCTATTGATGTTGTTCTTCACGACACCTACTACGTCGTAGCTCATTTTCACTACGTCCTCTCAATAGGAGCCGTATTCGCCATAATGGCCGGAGTAACCCACTGATTGCCATTGATTTTTAACCTAAACATAAACCCAAAGCTTCTTAAAATTCAATTTATGGCTATgTTCGTAgGTGTTAACCTCACATTTTTCCCCCAACACTttttgggATTAAACGGG
>R8_10_2
TATcCTATACCAACACCTTTTcTGATTttTCGGTCACCCGGAAGTTTACATTTTAATTTTGCCGGGCTTTGGTATAATTTCTCATACCATTAGATTCTACACTGGTAAAAAAGAGCCTTTCGGTACGTTGGGAATAATTTACGCCATGATTTCAATTGGATTCCTAGGGTTCATTGTTTGAGCTCACCATATGTTTACAGTAGGCATAGACATTGACACCCGAGCCTACTTCACAGCAGCGACCATAATTATCGCAATTCCCACCGGGGTCAAAGTGTTCAGATGATTGGCAACCATAAATGGATCCTTTATCTTCTTTGACGCCCCCATGTATTGATCCATTGGGTTCGTGTTTCTATTCACTGTTGGGGGGCTAACCGGAGTCATTTTAGCCAACTCCTCTATTGATGTCGTGCTTCACGACACCTATTACGTCGTAGCGCATTTCCACTATGTTCTCTCAATAGGAGCAGTATTTGCAATAATAGCTGGAGTAACCCATTGGCTACCGCTAATTTTCAACTTAAATATAAACCCCAAATTGCTTAAAATTCAATTTATAGCTATATTCGTAGGAGTCAATCTCACCTTCTTTCCTCAACATTTTTTAggACTAAATGGG
>R8_20_2
TATcTTATAcCAACATCTTTTcTGATTTTTCGGTCACCCGGAAGTTTACATTTTAATTTTACCGGGCTTTGGTATAATTTCTCATACCATTAGATTCTACACTGGTAAAAAAGAGCCTTTCGGTACGTTGGGAATAATTTACGCCATGATTTCAATTGGATTCCTAGGGTTCATTGTATGAGCTCACCATATGTTTACAGTAGGCATGGACATTGACACCCGAGCCTACTTCACAGCAGCGACCATAATTATTGCAATTCCCACCGGGGTCAAAGTTTTCAGATGATTGGCAACCATAAATGGATCCTTTATCTTCTTTGACGCGCCCATGTATTGATCCATTGGGTTCGTATTTTTATTCACTGTTGGGGGGCTTACCGGAGTCATTTTAGCCAACTCCTCTATTGATGTCGTGCTTCACGACACCTATTACGTCGTAGCGCATTTCCACTATGTTCTCTCAATAGGAGCAGTATTTGCAATAATAGCTGGAGTAACCCATTGGCTACCGCTAATTTTCAACTTAAACATAAACCCCAAATTGCTTAAAATTCAATTTACAGCTATATTCGTAGGAGTCAATCTCACCTTCTTTCCTCAACATTTTTTAggACtAAATGGG
>SsBl01
TATTTTATATCAGCATTTGTTTTGAtTTTTTGGGCATCCAGAAGTATACATTTTAATTCTACCAGGATTCGGGATGATTTCACACACCATTAGTTTTTACACAGGAAAAAAAGAACCTTTTGGCACTTTGGGAATGATTTACGCCATGATTTCAATTGGATTTCTAGGATTCATTGTTTGAGCGCATCACATATTCACAGTAGGCATGGATATCGATACCCGAGCTTATTTCACAGCAGCTACTATAATTATTGCTATCCCGACTGGTGTGAAAGTGTTTAGCTGGTTGGCCACAATAAATGGTTCTTTCATTTTCTTCGACGCAGCTATGTATTGGTCTATTGGCTTCGTGTTCCTTTTTACTGTGGGGGGGCTAACGGGAGTTATCTTGGCGAATTCTTCTATCGACGTAGTTCTTCACGATACTTATTATGTTGTTGCCCATTTTCATTATGTGCTATCCATGGGAGCTGTCTTTGCCATAATAGCAGGAGCTACCCATTGATTGCCGTTGCTTTTTAATTTAAACATAAGTCCAAAACTTCTAAAAATTCAATTTTTTTCTATGTTCCTCGGAGTTAACTTAACCTTTTTCCCACAACATTTCttagGGCTAAACGGG
>SsBl02
TATNTTATATCAGCATTTGTTTTGATTTttTGGGCATCCAGAAGTATACATTTTAATTcTACCAGGATTCGGGATGATTTCACACACCATTAGTTTTTaCACaGGaAAAAAAGAAcCtTTTGGCACTTTGGGAATGATTTACGCCATGATTTCAATTGGATTTcTAGGGTTCATTGTTTGAGCGCATCACATATTCACAGTAGGTATGGATATCGATACCCGAGCTTATTTCACAGCAGCTACTATAATTATTGCTATCCCGAcTGGTGTGAAAGTGTTTAGCTGGTTGGCCACAATAAATGGTTCTTTCATTTTCTTCGACGCAGCTATGTATTGGTCTATTGGCTTCGTGTTCCtTTTTAcTGTGGGGGGGTTAACGGGAGTCATCTTGGCGAATTCTTCTATCGACGTAGTTCTTCACGATACTTATTATGTTGTTGCCCATTTTCATTATGTGCTATCCATGGGGGCTGTCTTTGCCATAATAGCAGGAGCTACCCATTGATTGCCGTTGCTTTTTAATTTAAACATAAGTCCAAAGCTTCTAAAAATTCAATTTTTTTCTATGTTCCTCGGAgTTAACTTAACCTTTTTCCCACAACATTTcTTagGGCTAAACGGA
>SsBl05
TATcttATATCAGCATTTGTTTTGATTTTTtGGGCATCCAGAAGTATACATTTTAatTcTACCAGGATTCGGGATGATTTCACACACCATTAGTTTTTACACAGGAAAAAAAGAACCTTTTGGCACTTTGGGAATGATTTACGCCAtGATTTCAATTGGATTTcTAGGGTTCATTGTTTGAGCGCATCACATATTCACAGTAGGTaTGGATATCGATACCCGAGCTTATTTCACAGCAGCTACTATAATTATTGCTATCCCGACCGGTGTGAAAGTGTTTAGCTGGTTGGCCACAATAAATGGTTCTTTCATTTTCTTcGACGCAGCTATGTATTGGTCTATTGGCTTcGTGTTCCTTTTTACTGTGGGCGGGTTAACGGGAGTCATCTTGGCGAATTCTTCTATCGACGTAGTTCTTCACGATACTTATTATGTTGTTGCCCATTTTCATTATGTGCTATCCaTGGGGGCTGTCTTTGCCATAATAGCAGGAGCTACCCATTGATTGCCGTTGCTTTTTAATTTAAACATAAGTCCAAAGcTTCTAAAAATTCAATTTTTTTCTATGTTCCTCGGAgTTAACTTAACCTTTTTCCCACAACATTTcTTagGGCTAAACGGA
